# Supplementary material for: Circular RNA circATP9A promotes non-small cell lung cancer progression by interacting with HuR and by promoting extracellular vesicles-mediated macrophage M2 polarization
Source: J Exp Clin Cancer Res. 2023 Dec 5;42:330. doi: 10.1186/s13046-023-02916-6 (PMC10696866; doi:10.1186/s13046-023-02916-6)
Supplement: Supplementary file 1 — Additional file 1. [file 13046_2023_2916_MOESM1_ESM.xlsx]

## Sheet: proteinGroups
First protein	Gene name	Description	Peptides	Unique peptides	Sequence coverage [%]	Unique sequence coverage [%]	Mol. weight [kDa]	Sequence length	iBAQ anti	iBAQ pulldown
P35579	MYH9	Myosin-9	58	54	30.7	28.4	226.53	1960	125090	121890
P07814	EPRS1	Bifunctional glutamate/proline--tRNA ligase	38	38	25.5	25.5	170.59	1512	178040	0
P08670	VIM	Vimentin	29	25	57.9	52.6	53.651	466	651400	639930
P21333-2	FLNA	Isoform 2 of Filamin-A	21	20	10.7	10.4	280.01	2639	15826	15840
P26038	MSN	Moesin	21	14	29.8	20.5	67.819	577	181000	135830
Q00839	HNRNPU	Heterogeneous nuclear ribonucleoprotein U	19	19	22.3	22.3	90.583	825	207370	267520
J3KR24	IARS1	Isoleucyl-tRNA synthetase	19	19	16.3	16.3	129.55	1121	125790	0
P11142	HSPA8	Heat shock cognate 71 kDa protein	18	14	31	26.2	70.897	646	44568	164090
P47897-2	QARS1	Isoform 2 of Glutamine--tRNA ligase	18	18	26.8	26.8	86.578	764	103320	0
P02768	ALB	Albumin	17	13	28.7	23.6	69.366	609	887230	1051400
P08238	HSP90AB1	Heat shock protein HSP 90-beta	17	10	24.7	15.3	83.263	724	222630	186680
A0A6Q8PFJ0	LMNA	Prelamin-A/C	17	17	26.7	26.7	80.902	729	65915	87447
P14868	DARS1	Aspartate--tRNA ligase, cytoplasmic	16	16	35.5	35.5	57.136	501	126090	0
P54136	RARS1	Arginine--tRNA ligase, cytoplasmic	16	16	26.1	26.1	75.378	660	174460	2364.1
Q15233-2	NONO	Isoform 2 of Non-POU domain-containing octamer-binding protein	15	13	31.2	28.5	43.866	382	78292	255160
P23246	SFPQ	Splicing factor, proline- and glutamine-rich	15	13	22.5	21.1	76.149	707	80319	129320
P19338	NCL	Nucleolin	14	14	19.4	19.4	76.613	710	164530	263630
P14618-2	PKM	Isoform M1 of Pyruvate kinase PKM	14	14	28.8	28.8	58.061	531	123050	154060
Q15149-7	PLEC	Isoform 7 of Plectin	14	14	3.6	3.6	512.6	4515	3184.1	1739.9
P60709	ACTB	Actin, cytoplasmic 1	13	4	36.5	15.5	41.736	375	1023600	1594900
Q09666	AHNAK	Neuroblast differentiation-associated protein AHNAK	13	13	10.3	10.3	629.09	5890	2546.6	3829.1
Q12906-5	ILF3	Isoform 5 of Interleukin enhancer-binding factor 3	13	13	22	22	74.606	690	0	167290
O60506-4	SYNCRIP	Isoform 4 of Heterogeneous nuclear ribonucleoprotein Q	13	8	25.6	16.5	58.735	527	24364	332960
P29401	TKT	Transketolase	13	13	23.1	23.1	67.877	623	3480.6	148840
F8W6I7	HNRNPA1	Helix-destabilizing protein	12	12	39.4	39.4	33.155	307	221610	1511700
P22626	HNRNPA2B1	Heterogeneous nuclear ribonucleoproteins A2/B1	12	12	35.1	35.1	37.429	353	12989	1107200
O43390	HNRNPR	Heterogeneous nuclear ribonucleoprotein R	12	7	18.5	10.9	70.942	633	2807.5	27888
P07900	HSP90AA1	Heat shock protein HSP 90-alpha	12	7	16.7	9.3	84.659	732	62387	57523
P68363	TUBA1B	Tubulin alpha-1B chain	12	1	34.4	2.9	50.151	451	147440	318330
F5H5D3	TUBA1C	Tubulin alpha chain	12	1	29.9	2.5	57.73	519	0	2862.3
Q5JP53	TUBB	Tubulin beta chain	11	2	28.6	6.3	47.766	426	164580	246460
P68371	TUBB4B	Tubulin beta-4B chain	11	2	27.4	6.1	49.83	445	17617	51850
P63267	ACTG2	Actin, gamma-enteric smooth muscle	10	1	25.3	4.3	41.876	376	0	3367.7
Q5VTE0	EEF1A1P5	Putative elongation factor 1-alpha-like 3	9	9	18.6	18.6	50.184	462	429670	530540
P06733	ENO1	Alpha-enolase	9	9	27.2	27.2	47.168	434	64131	111410
E7EQR4	EZR	Ezrin	9	3	14.7	6.8	69.371	586	6496.8	7716.8
Q13283	G3BP1	Ras GTPase-activating protein-binding protein 1	9	7	22.3	19.5	52.164	466	115760	123890
Q14103-3	HNRNPD	Isoform 3 of Heterogeneous nuclear ribonucleoprotein D0	9	9	30.4	30.4	32.834	306	88877	214280
P0DMV8-2	HSPA1A	Isoform 2 of Heat shock 70 kDa protein 1A	9	3	17.4	4.3	63.936	586	9466	57129
J3KPS3	ALDOA	Fructose-bisphosphate aldolase	8	8	26.9	26.9	39.817	368	62563	195160
P07355	ANXA2	Annexin A2	8	4	26.5	13.6	38.604	339	76474	142870
P25311	AZGP1	Zinc-alpha-2-glycoprotein	8	8	26.2	26.2	34.258	298	137590	162740
A0A087WVQ6	CLTC	Clathrin heavy chain	8	8	5.7	5.7	192.06	1679	5437.3	6583.4
P04406	GAPDH	Glyceraldehyde-3-phosphate dehydrogenase	8	8	26	26	36.053	335	617280	766700
P16403	H1-2	Histone H1.2	8	8	27.7	27.7	21.364	213	939650	360830
P51991	HNRNPA3	Heterogeneous nuclear ribonucleoprotein A3	8	8	21.4	21.4	39.594	378	11262	127920
A0A087X0X3	HNRNPM	Heterogeneous nuclear ribonucleoprotein M	8	8	13.2	13.2	77.569	730	12257	16365
B4DY09	ILF2	Interleukin enhancer-binding factor 2	8	8	24.1	24.1	38.91	352	0	135020
E7EVA0	MAP4	Microtubule-associated protein	8	8	4.7	4.7	245.44	2297	10213	8242.8
Q8NC51-4	SERBP1	Isoform 4 of Plasminogen activator inhibitor 1 RNA-binding protein	8	8	19.9	19.9	42.426	387	62460	124300
H3BPE7	FUS	RNA-binding protein FUS	7	7	16.5	16.5	53.496	527	17584	121890
P62805	H4C1	Histone H4	7	7	52.4	52.4	11.367	103	574830	1314200
M0QXS5	HNRNPL	Heterogeneous nuclear ribonucleoprotein L (Fragment)	7	7	14.7	14.7	58.362	530	81125	39257
Q86YZ3	HRNR	Hornerin	7	7	8.6	8.6	282.39	2850	29412	24537
P11021	HSPA5	Endoplasmic reticulum chaperone BiP	7	6	13.3	13.3	72.332	654	14657	24075
P10809	HSPD1	60 kDa heat shock protein, mitochondrial	7	7	15.4	15.4	61.054	573	20443	20583
A0A5F9ZHM4	LDHB	L-lactate dehydrogenase	7	6	22.3	20.5	37.294	341	146600	65571
A0A0A0MSI0	PRDX1	Peroxiredoxin-1 (Fragment)	7	7	45.6	45.6	18.976	171	102340	184390
A0A0U1RRM4	PTBP1	Polypyrimidine tract-binding protein 1	7	7	11.2	11.2	62.463	588	6951	123100
P38159	RBMX	RNA-binding motif protein, X chromosome	7	7	19.2	19.2	42.331	391	7653.1	51290
P23396	RPS3	40S ribosomal protein S3	7	7	33.3	33.3	26.688	243	34593	84705
D6RAT0	RPS3A	40S ribosomal protein S3a	7	7	34.8	34.8	25.887	227	64290	115400
P12236	SLC25A6	ADP/ATP translocase 3	7	2	22.1	7.4	32.866	298	30061	90281
P25705	ATP5F1A	ATP synthase subunit alpha, mitochondrial	6	6	13.2	13.2	59.75	553	24534	19145
Q07065	CKAP4	Cytoskeleton-associated protein 4	6	6	13	13	66.022	602	7006.5	19197
Q02413	DSG1	Desmoglein-1	6	6	8.8	8.8	113.75	1049	16140	29239
P13639	EEF2	Elongation factor 2	6	6	8	8	95.337	858	15604	15068
Q14315-2	FLNC	Isoform 2 of Filamin-C	6	5	2.9	2.6	287.28	2692	1822.3	1232.3
D6R9P3	HNRNPAB	Heterogeneous nuclear ribonucleoprotein A/B	6	6	17.9	17.9	30.302	280	81715	229150
Q5T6W2	HNRNPK	Heterogeneous nuclear ribonucleoprotein K (Fragment)	6	6	19.8	19.8	41.807	379	33508	116720
P17066	HSPA6	Heat shock 70 kDa protein 6	6	1	11.5	1.7	71.027	643	11399	22575
P00338	LDHA	L-lactate dehydrogenase A chain	6	5	18.1	16.3	36.688	332	127790	131680
E7EQB2	LTF	Lactotransferrin (Fragment)	6	6	9.2	9.2	76.625	696	16807	19407
P26373	RPL13	60S ribosomal protein L13	6	6	29.9	29.9	24.261	211	141020	192500
P62750	RPL23A	60S ribosomal protein L23a	6	6	40.4	40.4	17.695	156	378660	14738
Q6UWP8	SBSN	Suprabasin	6	6	25.4	25.4	60.54	590	80092	92553
P05141	SLC25A5	ADP/ATP translocase 2	6	1	17.8	3	32.852	298	9790.9	16011
Q7KZF4	SND1	Staphylococcal nuclease domain-containing protein 1	6	6	8	8	102	910	3822.1	18815
P05187	ALPP	Alkaline phosphatase, placental type	5	5	11.4	11.4	57.953	535	0	14920
P01040	CSTA	Cystatin-A	5	5	75.5	75.5	11.006	98	190070	244300
P15924	DSP	Desmoplakin	5	5	1.9	1.9	331.77	2871	1875.2	1068.5
E9PCY7	HNRNPH1	Heterogeneous nuclear ribonucleoprotein H	5	4	14	11.7	47.087	429	0	35651
Q07666-2	KHDRBS1	Isoform 2 of KH domain-containing, RNA-binding, signal transduction-associated protein 1	5	5	10.8	10.8	45.86	418	39945	255460
Q7Z406	MYH14	Myosin-14	5	1	2.8	0.6	227.87	1995	0	3410.6
P12273	PIP	Prolactin-inducible protein	5	5	33.6	33.6	16.572	146	128640	89908
A8MUD9	RPL7	60S ribosomal protein L7	5	5	23.1	23.1	24.433	208	59156	78356
J3KTL2	SRSF1	Serine/arginine-rich splicing factor 1	5	5	19.8	19.8	28.329	253	6943.3	66520
J3QS39	UBB	Polyubiquitin-B (Fragment)	5	5	63.4	63.4	10.469	93	361400	672670
E7EX29	YWHAZ	14-3-3 protein zeta/delta (Fragment)	5	5	21.5	21.5	28.036	246	42073	52805
Q562R1	ACTBL2	Beta-actin-like protein 2	4	1	14.1	4.8	42.003	376	0	182470
A8MU58	AIMP2	Aminoacyl tRNA synthase complex-interacting multifunctional protein 2	4	4	21.1	21.1	26.76	242	76778	0
Q86V81	ALYREF	THO complex subunit 4	4	4	16.3	16.3	26.888	257	175210	208150
H0YH81	ATP5F1B	ATP synthase subunit beta (Fragment)	4	4	13.8	13.8	38.138	362	12214	10324
P31944	CASP14	Caspase-14	4	4	14.5	14.5	27.679	242	62655	65490
A0A1B0GW44	CTSD	Cathepsin D	4	4	13.6	13.6	43.688	405	10951	22603
A0A1X7SBZ2	DDX17	RNA helicase	4	2	6.9	3.7	80.253	729	0	9247.5
J3KTA4	DDX5	DEAD box protein 5	4	2	7.8	4.1	69.086	614	10630	44912
Q08211	DHX9	ATP-dependent RNA helicase A	4	4	3.5	3.5	140.96	1270	1473.1	4269.9
Q9UN86-2	G3BP2	Isoform B of Ras GTPase-activating protein-binding protein 2	4	2	9.4	6.5	50.817	449	49449	36306
Q13151	HNRNPA0	Heterogeneous nuclear ribonucleoprotein A0	4	4	13.1	13.1	30.84	305	7231.7	87203
P52597	HNRNPF	Heterogeneous nuclear ribonucleoprotein F	4	3	13.3	10.8	45.671	415	0	18906
P38646	HSPA9	Stress-70 protein, mitochondrial	4	4	6.5	6.5	73.68	679	5446	12717
A0A286YEY1	IGHA1	Immunoglobulin heavy constant alpha 1 (Fragment)	4	4	12.8	12.8	42.848	398	13322	29671
P11498	PC	Pyruvate carboxylase, mitochondrial	4	4	4.8	4.8	129.63	1178	4326.1	3255.6
C9JZ20	PHB	Prohibitin (Fragment)	4	4	21.9	21.9	22.27	201	3453.6	18402
D6RFX4	RACK1	Receptor of-activated protein C kinase 1 (Fragment)	4	4	22.2	22.2	21.449	194	13565	38469
B5MDF5	RAN	GTP-binding nuclear protein Ran	4	4	16.7	16.7	26.224	233	32631	82293
P36578	RPL4	60S ribosomal protein L4	4	4	11.7	11.7	47.697	427	69232	57793
P62917	RPL8	60S ribosomal protein L8	4	4	16.3	16.3	28.024	257	156510	221070
H0YEN5	RPS2	40S ribosomal protein S2 (Fragment)	4	4	22.1	22.1	21.154	195	31217	81597
Q5JR95	RPS8	40S ribosomal protein S8	4	4	27.1	27.1	21.879	188	77802	85780
P31151	S100A7	Protein S100-A7	4	4	24.8	24.8	11.471	101	43339	172810
P05109	S100A8	Protein S100-A8	4	4	38.7	38.7	10.834	93	157170	203650
P02765	AHSG	Alpha-2-HS-glycoprotein	3	3	5.4	5.4	39.34	367	87155	96391
Q12904	AIMP1	Aminoacyl tRNA synthase complex-interacting multifunctional protein 1	3	3	13.1	13.1	34.352	312	22942	0
D6RBL5	ANXA5	Annexin	3	3	11.2	11.2	29.337	260	3845.9	7141
P48047	ATP5PO	ATP synthase subunit O, mitochondrial	3	3	15.5	15.5	23.277	213	9759.2	12291
P80723	BASP1	Brain acid soluble protein 1	3	3	26	26	22.693	227	0	45050
P81605	DCD	Dermcidin	3	3	22.7	22.7	11.284	110	897890	692890
A0A2R8YDT5	DDX3X	RNA helicase	3	2	6.7	4.4	52.797	475	4611.3	4663.8
Q01469	FABP5	Fatty acid-binding protein 5	3	3	23.7	23.7	15.164	135	83873	102960
P20930	FLG	Filaggrin	3	3	2.3	2.3	435.16	4061	266.37	685.32
E9PEB5	FUBP1	Far upstream element-binding protein 1	3	3	4.7	4.7	68.903	655	11443	8388.9
Q92522	H1-10	Histone H1.10	3	3	13.1	13.1	22.487	213	36872	48542
U3KQK0	H2BC15	Histone H2B	3	3	16.3	16.3	18.804	166	153850	350300
A0A0U1RR32	hCG_2039566	Histone H2A	3	3	16	16	18.481	169	313070	463570
Q5T7C4	HMGB1	High mobility group protein B1	3	3	20.9	20.9	18.311	158	113690	110040
G3V576	HNRNPC	Heterogeneous nuclear ribonucleoproteins C1/C2	3	3	14.7	14.7	25.256	231	3557.9	23099
P14625	HSP90B1	Endoplasmin	3	1	3.5	1.7	92.468	803	4407.4	4532.9
A0A6Q8PFK8	HSPB1	Heat shock protein beta-1	3	3	21.7	21.7	21.882	198	20582	52792
F8W930	IGF2BP2	Insulin-like growth factor 2 mRNA-binding protein 2	3	3	7.6	7.6	66.785	605	7865.2	7549.4
A0A0J9YXZ5	IQGAP1	Ras GTPase-activating-like protein IQGAP1	3	3	3.6	3.6	136	1191	1480.7	1818.9
P14923	JUP	Junction plakoglobin	3	3	5.1	5.1	81.744	745	2843.7	3713.1
P56192	MARS1	Methionine--tRNA ligase, cytoplasmic	3	3	4.1	4.1	101.11	900	8511.2	0
Q01813	PFKP	ATP-dependent 6-phosphofructokinase, platelet type	3	3	5.5	5.5	85.595	784	3519.5	4918.6
P00558-2	PGK1	Isoform 2 of Phosphoglycerate kinase 1	3	3	9.3	9.3	41.428	389	0	7617.7
G3V203	RPL18	60S ribosomal protein L18	3	3	22.6	22.6	18.756	164	48805	81020
P62701	RPS4X	40S ribosomal protein S4, X isoform	3	3	10.3	10.3	29.597	263	18158	23880
P06702	S100A9	Protein S100-A9	3	3	24.6	24.6	13.242	114	91653	119820
P34897-3	SHMT2	Isoform 3 of Serine hydroxymethyltransferase, mitochondrial	3	3	6.8	6.8	53.454	483	1240.2	3392.6
F8W726	UBAP2L	Ubiquitin-associated protein 2-like	3	3	3.7	3.7	113.63	1079	10438	7065.9
P18206-2	VCL	Isoform 1 of Vinculin	3	3	3	3	116.72	1066	516.59	1793.6
A0A494C0J7		TGc domain-containing protein	3	3	5.1	5.1	78.856	712	3609.8	5805.4
P53396-2	ACLY	Isoform 2 of ATP-citrate synthase	2	2	2.3	2.3	119.77	1091	0	2085
P04083	ANXA1	Annexin A1	2	2	7.2	7.2	38.714	346	3975.4	3135.6
P00966	ASS1	Argininosuccinate synthase	2	2	5.1	5.1	46.53	412	3912.2	10984
E9PLA9	CAPRIN1	Caprin-1 (Fragment)	2	2	12.4	12.4	20.236	186	44123	21941
P50991-2	CCT4	Isoform 2 of T-complex protein 1 subunit delta	2	2	5.7	5.7	54.719	509	0	1571.6
P40227-2	CCT6A	Isoform 2 of T-complex protein 1 subunit zeta	2	2	4.3	4.3	53.288	486	0	7425.4
P50990-2	CCT8	Isoform 2 of T-complex protein 1 subunit theta	2	2	3.8	3.8	57.645	529	595.15	2098
O00299	CLIC1	Chloride intracellular channel protein 1	2	2	12.4	12.4	26.922	241	0	6989.4
F1T0B3	DDX1	ATP-dependent RNA helicase DDX1	2	2	3.3	3.3	73.915	659	2889.9	1696.7
P26641	EEF1G	Elongation factor 1-gamma	2	2	5.9	5.9	50.118	437	6979.7	10029
Q14152-2	EIF3A	Isoform 2 of Eukaryotic translation initiation factor 3 subunit A	2	2	1.5	1.5	162.63	1348	963.01	1782.1
P60842	EIF4A1	Eukaryotic initiation factor 4A-I	2	2	6.2	6.2	46.153	406	7615.4	15028
H7BY36	EWSR1	RNA-binding protein EWS (Fragment)	2	2	9.4	9.4	32.071	308	15260	45396
Q5D862	FLG2	Filaggrin-2	2	2	1	1	248.07	2391	4660.9	5279.1
P16401	H1-5	Histone H1.5	2	2	10.2	10.2	22.58	226	56619	47005
K7EMV3	H3-3B	Histone H3	2	2	17.4	17.4	10.334	92	970940	1425400
A0A024R4E5	HDLBP	High density lipoprotein binding protein (Vigilin), isoform CRA_a	2	2	2.1	2.1	141.44	1268	464.97	2402.1
H3BRC9	KARS1	Lysine--tRNA ligase	2	2	21.1	21.1	8.2291	76	54020	143500
P31025	LCN1	Lipocalin-1	2	2	12.5	12.5	19.25	176	70238	68091
F8VV32	LYZ	1,4-beta-N-acetylmuramidase C	2	2	23.1	23.1	11.488	104	147370	143760
F8W1N5	NACA	Nascent polypeptide-associated complex subunit alpha (Fragment)	2	2	40.8	40.8	7.813	71	32357	52486
P07237	P4HB	Protein disulfide-isomerase	2	2	5.1	5.1	57.116	508	777.81	1963.7
A0A087WTT1	PABPC1	Polyadenylate-binding protein	2	2	4.8	4.8	58.535	522	6668.1	8878.6
F5H3X6	PHB2	Prohibitin (Fragment)	2	2	10.8	10.8	23.615	213	10169	15773
A0A0A0MSQ0	PLS3	Plastin-3	2	2	4.1	4.1	69.334	617	0	3904.4
P62937	PPIA	Peptidyl-prolyl cis-trans isomerase A	2	2	13.9	13.9	18.012	165	5909.3	15441
H7C123	RPL10	60S ribosomal protein L10 (Fragment)	2	2	23.1	23.1	10.028	91	41275	0
P30050	RPL12	60S ribosomal protein L12	2	2	15.2	15.2	17.818	165	23278	4420.3
Q8J015	RPL13A	60S ribosomal protein L13a	2	2	13.4	13.4	16.731	142	12250	28623
E7EPB3	RPL14	60S ribosomal protein L14	2	2	17.7	17.7	14.558	124	14508	25301
P61313	RPL15	60S ribosomal protein L15	2	2	7.8	7.8	24.146	204	39104	10696
J3QR09	RPL19	Ribosomal protein L19	2	2	13.5	13.5	23.134	193	109730	28799
C9JXB8	RPL24	60S ribosomal protein L24	2	2	17.4	17.4	14.369	121	33096	19774
J3QRI7	RPL26	60S ribosomal protein L26 (Fragment)	2	2	16.8	16.8	12.63	107	25355	27550
H0YLP6	RPL28	60S ribosomal protein L28	2	2	23.6	23.6	9.657	89	22685	0
A0A3B3ITT5	RPL29	60S ribosomal protein L29	2	2	13.8	13.8	18.512	167	1087300	784770
F8VZ45	RPL6	60S ribosomal protein L6 (Fragment)	2	2	13.8	13.8	17.8	159	30871	72852
Q5T8U3	RPL7A	60S ribosomal protein L7a (Fragment)	2	2	9.9	9.9	21.545	191	0	87420
P04843	RPN1	Dolichyl-diphosphooligosaccharide--protein glycosyltransferase subunit 1	2	2	4.8	4.8	68.569	607	0	6914.6
Q96P63	SERPINB12	Serpin B12	2	2	5.9	5.9	46.276	405	10449	19201
P29508-2	SERPINB3	Isoform 2 of Serpin B3	2	2	6.2	6.2	38.549	338	17702	33126
J3QL05	SRSF2	Serine/arginine-rich splicing factor 2 (Fragment)	2	2	19.2	19.2	15.156	130	0	27806
P31948-3	STIP1	Isoform 3 of Stress-induced-phosphoprotein 1	2	2	4.4	4.4	59.777	519	0	8112.3
X6RJP6	TAGLN2	Transgelin-2 (Fragment)	2	2	10.2	10.2	21.086	187	20839	15544
A2A299	TGM2	Protein-glutamine gamma-glutamyltransferase 2 (Fragment)	2	2	9.3	9.3	31.542	280	9342.5	3703.5
U3KPZ0	TPI1	Triosephosphate isomerase (Fragment)	2	2	24.8	24.8	12.437	113	0	34521
D6R904	TPM3	Tropomyosin alpha-3 chain	2	2	25.3	25.3	11.017	95	24446	20972
P49411	TUFM	Elongation factor Tu, mitochondrial	2	2	5.8	5.8	49.541	452	0	4798.5
D6RD66	WDR1	WD repeat-containing protein 1 (Fragment)	2	2	9.8	9.8	26.797	245	0	13351
Q8IWU1	ABCC4	ATP-binding cassette subfamily C member 4 variant 2	1	1	23.1	23.1	4.6444	39	14311	0
A0A0G2JRC2	ABR	Active breakpoint cluster region-related protein (Fragment)	1	1	70	70	2.3886	20	0	132470
K7EMF8	ACADVL	Very long-chain-specific acyl-CoA dehydrogenase, mitochondrial (Fragment)	1	1	26.7	26.7	4.8036	45	0	29995
H7C144	ACTN4	Alpha-actinin-4 (Fragment)	1	1	4.7	4.7	39.001	342	0	2394.5
P78563-4	ADARB1	Isoform 4 of Double-stranded RNA-specific editase 1	1	1	0.8	0.8	80.006	729	0	0
H0Y7R8	AFDN	Afadin (Fragment)	1	1	3.1	3.1	43.212	389	0	47299
Q8IVF2-3	AHNAK2	Isoform 3 of Protein AHNAK2	1	1	0.2	0.2	605.64	5695	295.81	0
K7EKH5	ALDOC	Fructose-bisphosphate aldolase (Fragment)	1	1	17	17	15.035	135	0	13736
C9JWK7	AMY2B	Alpha-amylase 2B (Fragment)	1	1	11.6	11.6	10.212	86	10089	0
Q9Y6D5	ARFGEF2	Brefeldin A-inhibited guanine nucleotide-exchange protein 2	1	1	0.7	0.7	202.04	1785	943.59	1032.3
A0A5F9ZH78	ARG1	Arginase-1	1	1	4.6	4.6	25.66	237	6632.6	6865.8
J3KRE2	ARHGDIA	Rho GDP-dissociation inhibitor 1	1	1	11.6	11.6	14.814	129	0	12150
H7C2G2	ART4	NAD(P)(+)--arginine ADP-ribosyltransferase (Fragment)	1	1	2.6	2.6	31.511	273	67919	54112
P36542-2	ATP5F1C	Isoform Heart of ATP synthase subunit gamma, mitochondrial	1	1	4	4	32.881	297	0	2155.1
K7ESE8	BLMH	Bleomycin hydrolase (Fragment)	1	1	4.8	4.8	26.738	231	0	4782
F8W148	CA6	Carbonic anhydrase (Fragment)	1	1	7.5	7.5	21.062	187	7774.3	11939
B0QZ26	CALHM4	Calcium homeostasis modulator protein 4 (Fragment)	1	1	7.3	7.3	14.049	123	580250	1243500
A0A0C4DGH5	CAND1	Cullin-associated NEDD8-dissociated protein 1 (Fragment)	1	1	1.4	1.4	85.408	770	892.41	843.84
F5H3E1	CCAR1	Cell division cycle and apoptosis regulator protein 1	1	1	1.6	1.6	64.033	568	2294.5	0
Q96CT7	CCDC124	Coiled-coil domain-containing protein 124	1	1	5.8	5.8	25.835	223	0	5043.2
Q5M9N0	CCDC158	Coiled-coil domain-containing protein 158	1	1	1.5	1.5	127.14	1113	0	2248.7
A0A2R8YDS8	CCDC88A	Girdin (Fragment)	1	1	1.1	1.1	105.93	930	0	89087
F8VQ14	CCT2	CCT-beta	1	1	2.9	2.9	44.812	416	928.63	2196.2
B4DUR8	CCT3	T-complex protein 1 subunit gamma	1	1	2.2	2.2	55.674	500	2956.1	4151.2
Q2L6G8	CDSN	Corneodesmosin	1	1	3.4	3.4	51.539	529	6534.6	0
P31997	CEACAM8	Carcinoembryonic antigen-related cell adhesion molecule 8	1	1	7.2	7.2	38.153	349	2608.6	0
A0A5K1VW81	CEP290	Centrosomal protein of 290 kDa (Fragment)	1	1	0.7	0.7	172.02	1469	0	1402.2
A0A2R8YEX1	CFAP74	Cilia- and flagella-associated protein 74 (Fragment)	1	1	1	1	115.76	1046	4833.1	10396
E9PS23	CFL1	Cofilin, non-muscle isoform (Fragment)	1	1	13.3	13.3	10.08	90	0	63629
H3BMG8	CHST5	Carbohydrate sulfotransferase 5 (Fragment)	1	1	12.1	12.1	11.071	99	0	15232
G3V461	CKB	Creatine kinase (Fragment)	1	1	8.6	8.6	14.221	128	0	10362
A0A494C0S9	CPAMD8	C3 and PZP-like alpha-2-macroglobulin domain-containing protein 8	1	1	0.6	0.6	211.28	1932	349.86	0
F8WJN3	CPSF6	Cleavage and polyadenylation specificity factor subunit 6	1	1	2.9	2.9	52.269	478	1740	0
Q8IUR6-2	CREBRF	Isoform 2 of CREB3 regulatory factor	1	1	2.9	2.9	46.579	417	0	1244.3
B1AKD8	CROCC	Rootletin (Fragment)	1	1	0.6	0.6	149.06	1311	1070.7	0
A0A494C1M5	CRYBG1	Beta/gamma crystallin domain-containing protein 1 (Fragment)	1	1	1.9	1.9	61.543	587	2701.9	0
C9JH92	CRYZ	Quinone oxidoreductase (Fragment)	1	1	5.8	5.8	21.932	206	11792	0
F8W642	CS	Citrate synthase, mitochondrial (Fragment)	1	1	24.2	24.2	7.3535	66	0	21132
Q9H5V9-2	CXorf56	Isoform 2 of UPF0428 protein CXorf56	1	1	5.8	5.8	19.981	173	31821	0
H7C0R7	CYB5R1	Cytochrome-b5 reductase (Fragment)	1	1	6.6	6.6	24.793	226	0	1926.2
B4E099	DBF4B	Protein DBF4 homolog B	1	1	6.4	6.4	16.961	157	0	25120
A0A0C4DGS1	DDOST	Dolichyl-diphosphooligosaccharide--protein glycosyltransferase 48 kDa subunit	1	1	2.5	2.5	48.799	439	1256.4	1882.5
J3KTQ4	DDX5	RNA helicase (Fragment)	1	1	4.4	4.4	19.816	181	0	15908
A0A590UK99	DMBT1	Deleted in malignant brain tumors 1 protein (Fragment)	1	1	10.8	10.8	13.783	130	0	20985
H0YLM8	DMXL2	DmX-like protein 2	1	1	0.4	0.4	342.15	3058	441.2	0
Q08554-2	DSC1	Isoform 1B of Desmocollin-1	1	1	1.8	1.8	93.834	840	4703	0
D6RBD7	EEF1E1	Eukaryotic translation elongation factor 1 epsilon-1	1	1	7.3	7.3	16.686	150	10562	0
H3BRH4	EEF2K	Eukaryotic elongation factor 2 kinase	1	1	3.2	3.2	46.745	412	0	18781
A0A0U1RQV3	EFEMP1	EGF-containing fibulin-like extracellular matrix protein 1 (Fragment)	1	1	3.2	3.2	31.646	280	70059	72858
P20042	EIF2S2	Eukaryotic translation initiation factor 2 subunit 2	1	1	3	3	38.388	333	0	0
Q99613-2	EIF3C	Isoform 2 of Eukaryotic translation initiation factor 3 subunit C	1	1	1.8	1.8	104.1	903	1814.7	1835.7
Q15717	ELAVL1	ELAV-like protein 1	1	1	3.4	3.4	36.091	326	0	14315
H0YK49	ETFA	Electron transfer flavoprotein subunit alpha	1	1	8.3	8.3	24.16	229	22612	33353
Q96A65	EXOC4	Exocyst complex component 4	1	1	1.5	1.5	110.5	974	1663.8	3518.4
E9PIT1	EXPH5	Exophilin-5 (Fragment)	1	1	16.5	16.5	8.778	79	0	15877
E9PH82	FAM98A	Protein FAM98A	1	1	4.8	4.8	34.431	312	0	4938.1
K7EK06	FARSA	Phenylalanine--tRNA ligase alpha subunit (Fragment)	1	1	6.5	6.5	18.389	168	2500.3	3534.8
A0A1B0GTR5	FASN	Fatty acid synthase (Fragment)	1	1	66.7	66.7	1.9202	18	4877.2	11635
P07954-2	FH	Isoform Cytoplasmic of Fumarate hydratase, mitochondrial	1	1	3.9	3.9	50.212	467	1725.2	0
Q9BQS8	FYCO1	FYVE and coiled-coil domain-containing protein 1	1	1	0.7	0.7	166.98	1478	3132.9	0
Q9NWZ8	GEMIN8	Gem-associated protein 8	1	1	5.4	5.4	28.636	242	0	13360
Q9NTQ9	GJB4	Gap junction beta-4 protein	1	1	4.1	4.1	30.419	266	0	1974.9
A0A1W2PNV3	GOSR2	Golgi SNAP receptor complex member 2 (Fragment)	1	1	4.6	4.6	18.062	153	88397	64319
A0A0J9YY12	GPCPD1	Glycerophosphocholine phosphodiesterase GPCPD1	1	1	6.9	6.9	11.226	101	84086	77571
A0A2R8Y5E5	GSTP1	Glutathione S-transferase P	1	1	19	19	6.185	58	58416	0
A0A2R8Y4F5	HADHA	Enoyl-CoA hydratase	1	1	2.1	2.1	79.466	728	0	2418.5
F8W6P5	HBB	Hemoglobin subunit beta (Fragment)	1	1	11.1	11.1	9.67	90	9317.1	15514
E9PES6	HMGB3	High mobility group protein B3 (Fragment)	1	1	7.8	7.8	17.522	153	0	14870
P31942-3	HNRNPH3	Isoform 3 of Heterogeneous nuclear ribonucleoprotein H3	1	1	4	4	31.525	297	0	3197.7
M0R3F1	HNRNPUL1	Heterogeneous nuclear ribonucleoprotein U-like protein 1 (Fragment)	1	1	2.3	2.3	71.611	641	591.35	0
A0A0A0MS07	IGHG1	Immunoglobulin heavy constant gamma 1 (Fragment)	1	1	4.1	4.1	31.983	295	10523	10269
O95373	IPO7	Importin-7	1	1	1.2	1.2	119.52	1038	843.43	1230.5
Q96P70	IPO9	Importin-9	1	1	1.2	1.2	115.96	1041	0	5017.5
F2Z2E2	IQGAP3	Ras GTPase-activating-like protein IQGAP3	1	1	0.7	0.7	179.48	1588	0	324.78
Q15058	KIF14	Kinesin-like protein KIF14	1	1	0.7	0.7	186.49	1648	48817	60829
Q4FZB7	KMT5B	Histone-lysine N-methyltransferase KMT5B	1	1	1.2	1.2	99.187	885	0	23009
Q5T749	KPRP	Keratinocyte proline-rich protein	1	1	1.9	1.9	64.135	579	5008.5	0
Q9GZZ8	LACRT	Extracellular glycoprotein lacritin	1	1	8	8	14.246	138	17107	16008
A0A6I8PLB3	LARS1	Leucyl-tRNA synthetase	1	1	1.2	1.2	117.14	1024	2067	0
E9PBF6	LMNB1	Lamin-B1	1	1	2.6	2.6	44.643	387	0	2187.7
Q8N1G4	LRRC47	Leucine-rich repeat-containing protein 47	1	1	1.9	1.9	63.472	583	0	3162.1
Q6ZN28	MACC1	Metastasis-associated in colon cancer protein 1	1	1	1.5	1.5	96.638	852	0	281.55
Q9HCI5	MAGEE1	Melanoma-associated antigen E1	1	1	0.8	0.8	103.25	957	0	31561
Q02750	MAP2K1	Dual specificity mitogen-activated protein kinase kinase 1	1	1	2	2	43.439	393	0	7728.2
D6RAM9	MATR3	Matrin-3 (Fragment)	1	1	11.1	11.1	8.709	81	0	13477
P25205	MCM3	DNA replication licensing factor MCM3	1	1	1.5	1.5	90.98	808	0	871.99
A0A1W2PR68	ME2	Malic enzyme	1	1	2.8	2.8	59.897	530	0	3165.3
Q99797	MIPEP	Mitochondrial intermediate peptidase	1	1	1.1	1.1	80.64	713	4258.3	0
A0A669KBK2	MLH1	DNA mismatch repair protein Mlh1	1	1	2.5	2.5	70.437	633	0	2442.7
H7BYZ9	MTARC1	Mitochondrial amidoxime-reducing component 1 (Fragment)	1	1	6.1	6.1	29.64	263	81467	0
A0A494C1T2	MTHFD1	C-1-tetrahydrofolate synthase, cytoplasmic (Fragment)	1	1	1.7	1.7	69.704	644	0	1855.5
A0A087WY00	MYO5A	Unconventional myosin-Va	1	1	0.8	0.8	212.2	1828	0	443.52
O43776	NARS1	Asparagine--tRNA ligase, cytoplasmic	1	1	2.6	2.6	62.942	548	0	2393.2
E7EWM1	NCOA2	Nuclear receptor coactivator 2	1	1	0.8	0.8	102.73	946	0	17234
G3V459	NEK9	Serine/threonine-protein kinase Nek9	1	1	7.7	7.7	11.491	104	11606	0
I3L2Z9	NEURL4	Neuralized-like protein 4 (Fragment)	1	1	1.5	1.5	109.66	1017	0	0
C9K028	NME1	Nucleoside diphosphate kinase A (Fragment)	1	1	20	20	6.5266	60	54678	93977
P06748-3	NPM1	Isoform 3 of Nucleophosmin	1	1	3.5	3.5	28.4	259	24558	28788
H3BV41	NUDT21	Cleavage and polyadenylation-specificity factor subunit 5 (Fragment)	1	1	11.3	11.3	8.0933	71	10163	0
Q9UQ80-2	PA2G4	Isoform 2 of Proliferation-associated protein 2G4	1	1	2.6	2.6	38.059	340	0	4635.8
Q86U42-2	PABPN1	Isoform 2 of Polyadenylate-binding protein 2	1	1	5.4	5.4	31.496	296	0	22574
E9PBS1	PAICS	AIR carboxylase (Fragment)	1	1	2.7	2.7	45.651	413	4088	5041.9
I3L0X9	PAM16	Mitochondrial import inner membrane translocase subunit TIM16	1	1	10.9	10.9	15.131	137	0	26574
K7ELW0	PARK7	Parkinson disease protein 7	1	1	8.9	8.9	17.91	169	0	4071.3
P09874	PARP1	Poly [ADP-ribose] polymerase 1	1	1	1.5	1.5	113.08	1014	0	1291.6
A0A0X1KG69	PATJ	InaD-like protein	1	1	0.5	0.5	129.98	1181	13273	0
Q15365	PCBP1	Poly(rC)-binding protein 1	1	1	3.7	3.7	37.497	356	0	3102
F8W0G4	PCBP2	Poly(rC)-binding protein 2 (Fragment)	1	1	8.2	8.2	16.637	158	0	9609.1
H0Y5U0	PCCA	Propionyl-CoA carboxylase alpha chain, mitochondrial (Fragment)	1	1	7.9	7.9	15.612	139	6591.9	6717.6
Q13442	PDAP1	28 kDa heat- and acid-stable phosphoprotein	1	1	7.2	7.2	20.63	181	0	7951.9
A0A3B3IUD7	PDCD11	Programmed cell death 11, isoform CRA_a	1	1	0.8	0.8	208.83	1872	0	171.79
H7BZJ3	PDIA3	Protein disulfide-isomerase A3 (Fragment)	1	1	11.4	11.4	13.519	123	5709.3	11804
Q15084-3	PDIA6	Isoform 3 of Protein disulfide-isomerase A6	1	1	3.4	3.4	47.837	437	0	4148
P15259	PGAM2	Phosphoglycerate mutase 2	1	1	4.3	4.3	28.766	253	0	20772
K7EMN2	PGD	6-phosphogluconate dehydrogenase, decarboxylating (Fragment)	1	1	10.6	10.6	17.293	160	10538	9683.3
Q4KWH8-2	PLCH1	Isoform 2 of 1-phosphatidylinositol 4,5-bisphosphate phosphodiesterase eta-1	1	1	0.7	0.7	184.86	1655	1568.5	0
K7EL96	PLIN3	Perilipin-3 (Fragment)	1	1	8.7	8.7	17.962	172	0	3029.5
P23284	PPIB	Peptidyl-prolyl cis-trans isomerase B	1	1	4.2	4.2	23.742	216	8772	0
A0A0G2JPD0	PRB3	Basic salivary proline-rich protein 3	1	1	3.6	3.6	30.99	309	2655.2	997.99
A0A087WYF5	PRH1	Salivary acidic proline-rich phosphoprotein 1/2 (Fragment)	1	1	10.7	10.7	14.001	140	27160	36639
Q9UKY0	PRND	Prion-like protein doppel	1	1	6.2	6.2	20.293	176	0	1938.9
O94906-2	PRPF6	Isoform 2 of Pre-mRNA-processing factor 6	1	1	1.9	1.9	102.43	901	58191	0
B1AN99	PRSS3	Trypsin-3 (Fragment)	1	1	7.3	7.3	19.288	177	16364	26697
J3QRY4	PSMD11	26S proteasome non-ATPase regulatory subunit 11 (Fragment)	1	1	5.3	5.3	21.109	187	2591.7	3605.7
Q92729-3	PTPRU	Isoform 3 of Receptor-type tyrosine-protein phosphatase U	1	1	0.8	0.8	160.79	1433	203.59	0
Q9UL25	RAB21	Ras-related protein Rab-21	1	1	6.7	6.7	24.347	225	0	4241
C9JB90	RAB6B	Ras-related protein Rab-6B (Fragment)	1	1	22.4	22.4	5.8575	49	25605	42160
Q9P0K7-4	RAI14	Isoform 4 of Ankycorbin	1	1	1.2	1.2	106.9	951	0	3583.2
H0YEN0	RIC8A	Synembryn-A (Fragment)	1	1	4.5	4.5	32.38	286	0	4400.5
Q8NCN4	RNF169	E3 ubiquitin-protein ligase RNF169	1	1	1	1	77.193	708	0	7700.9
P62906	RPL10A	60S ribosomal protein L10a	1	1	6	6	24.831	217	5210.5	12080
Q5VVC8	RPL11	60S ribosomal protein L11	1	1	8.4	8.4	19.024	167	17944	8882.4
M0R0P7	RPL18A	60S ribosomal protein L18a	1	1	9.5	9.5	16.177	137	15728	0
K7EJT5	RPL22	60S ribosomal protein L22 (Fragment)	1	1	27.7	27.7	5.0827	47	37320	0
K7ELC7	RPL27	60S ribosomal protein L27 (Fragment)	1	1	6.2	6.2	16.359	144	14764	0
E9PJD9	RPL27A	60S ribosomal protein L27a	1	1	12.1	12.1	10.127	91	109690	0
E5RJH3	RPL30	60S ribosomal protein L30	1	1	21.4	21.4	6.2626	56	21271	0
B8ZZK4	RPL31	60S ribosomal protein L31	1	1	11.4	11.4	8.9876	79	88547	0
F2Z388	RPL35	60S ribosomal protein L35	1	1	10.4	10.4	10.645	96	96388	0
P62266	RPS23	40S ribosomal protein S23	1	1	7.7	7.7	15.807	143	6850.2	0
M0QZN2	RPS5	40S ribosomal protein S5	1	1	9.7	9.7	14.763	134	11072	12432
F2Z3C0	RPS9	40S ribosomal protein S9	1	1	10.4	10.4	9.2037	77	0	0
F8WD59	RPSA	40S ribosomal protein SA (Fragment)	1	1	14.7	14.7	12.647	116	0	14818
Q7L4I2-2	RSRC2	Isoform 2 of Arginine/serine-rich coiled-coil protein 2	1	1	2.8	2.8	44.878	386	0	5084
Q9Y3I0	RTCB	RNA-splicing ligase RtcB homolog	1	1	2.2	2.2	55.21	505	2149	2929.6
X1WI22	SAR1A	GTP-binding protein SAR1a (Fragment)	1	1	22	22	5.7567	50	0	13355
Q96GP6-2	SCARF2	Isoform 2 of Scavenger receptor class F member 2	1	1	1.5	1.5	91.72	866	0	334.09
G3V3K9	SCFD1	Sec1 family domain-containing protein 1	1	1	31.2	31.2	5.0969	48	0	6228.2
O95969	SCGB1D2	Secretoglobin family 1D member 2	1	1	10	10	9.925	90	0	72378
G3V145	SDR16C5	Epidermal retinol dehydrogenase 2	1	1	3.5	3.5	35.133	318	0	0
Q8IW75	SERPINA12	Serpin A12	1	1	2.2	2.2	47.174	414	5480.1	0
O43147-3	SGSM2	Isoform 3 of Small G protein signaling modulator 2	1	1	4.5	4.5	17.218	157	0	0
A6NCG2	SLC22A11	Solute carrier family 22 member 11	1	1	4.2	4.2	52.617	481	2008.2	0
P11166	SLC2A1	Solute carrier family 2, facilitated glucose transporter member 1	1	1	2	2	54.083	492	10185	0
J3QLE5	SNRPN	Small nuclear ribonucleoprotein-associated protein N (Fragment)	1	1	4.7	4.7	17.546	169	3600.4	7450.6
Q9H3E2	SNX25	Sorting nexin-25	1	1	1.7	1.7	97.944	840	2770.1	0
H3BQF0	SNX29	Sorting nexin-29 (Fragment)	1	1	4.6	4.6	19.058	175	0	0
B8ZZZ7	SPATS2L	DNA polymerase-transactivated protein 6, isoform CRA_b	1	1	2.4	2.4	54.945	498	583.68	630.86
H0YMN8	SPRED1	Sprouty-related, EVH1 domain-containing protein 1 (Fragment)	1	1	9.9	9.9	14.594	131	3442.6	0
Q96RM1	SPRR2F	Small proline-rich protein 2F	1	1	12.5	12.5	7.8052	72	0	9140.5
A0A087WUZ3	SPTBN1	Spectrin beta chain	1	1	0.7	0.7	274.83	2366	0	337.57
A0A087X2D0	SRSF3	Serine/arginine-rich-splicing factor 3	1	1	9.5	9.5	10.32	95	24488	0
B4DJK0	SRSF5	Serine/arginine-rich-splicing factor 5	1	1	7.3	7.3	14.437	124	8321.5	13740
Q16384	SSX1	Protein SSX1	1	1	5.3	5.3	21.931	188	13433	0
V9GZ08	SUGP1	SURP and G-patch domain-containing protein 1 (Fragment)	1	1	4.5	4.5	26.948	242	0	32881
Q5VXJ5	SYCP1	Synaptonemal complex protein 1 (Fragment)	1	1	1.6	1.6	93.115	792	0	3641.3
Q9H7C4-2	SYNC	Isoform 2 of Syncoilin	1	1	2.5	2.5	54.946	476	7089.9	8652.5
E9PDN4	SYT9	Synaptotagmin-9	1	1	4.7	4.7	36.418	319	2598.5	5046.4
F5GZ03	TCP1	T-complex protein 1 subunit alpha (Fragment)	1	1	4.5	4.5	24.158	221	0	4092.6
Q13009-2	TIAM1	Isoform 2 of T-lymphoma invasion and metastasis-inducing protein 1	1	1	0.8	0.8	170.58	1531	16258	0
D6RAA6	TMEM33	Transmembrane protein 33 (Fragment)	1	1	5.4	5.4	25.223	222	4981	0
Q3KNT9	TMEM95	Sperm-egg fusion protein TMEM95	1	1	4.5	4.5	19.597	176	47816	0
Q9NRR2	TPSG1	Tryptase gamma	1	1	5.6	5.6	33.814	321	20883000	19563000
Q5JRR6	UBA1	Ubiquitin-like modifier-activating enzyme 1	1	1	3	3	56.851	506	0	1905.3
Q8IZJ1-2	UNC5B	Isoform 2 of Netrin receptor UNC5B	1	1	1.1	1.1	102.43	934	3389.7	3361
C9JI87	VDAC1	Voltage-dependent anion-selective channel protein 1 (Fragment)	1	1	6	6	20.274	183	0	22104
A0A0A0MR02	VDAC2	Outer mitochondrial membrane protein porin 2 (Fragment)	1	1	4.3	4.3	30.348	282	0	6881.5
E9PQR7	VPS28	Vacuolar protein sorting-associated protein 28 homolog (Fragment)	1	1	8.1	8.1	18.469	161	0	4764.9
Q6AWC2-5	WWC2	Isoform 5 of Protein WWC2	1	1	1.7	1.7	78.824	712	0	328.87
B1AHC9	XRCC6	ATP-dependent DNA helicase 2 subunit 1	1	1	2.5	2.5	64.283	559	0	1647.1
Q401N2-2	ZACN	Isoform 2 of Zinc-activated ligand-gated ion channel	1	1	2.6	2.6	29.616	266	0	246120
A0A0C4DGN4	ZG16B	Zymogen granule protein 16 homolog B	1	1	11.8	11.8	19.6	178	0	11580
Q96K75	ZNF514	Zinc finger protein 514	1	1	2.8	2.8	45.937	400	8087.7	0
F8VXJ5	ZNF641	Zinc finger protein 641 (Fragment)	1	1	27.2	27.2	14.913	136	3829300	0
E9PLD3		Uncharacterized protein	1	1	13.1	13.1	11.6	99	17848	0

## Sheet: peptides
id	Protein group IDs	MS/MS IDs	First proteins	Best protein group ID	Best protein	Sequence	Length	Missed cleavages	Mass	Unique (Groups)	Unique (Proteins)	Charges	PEP	Score	Intensity	Experiment anti	Experiment pulldown	Position	Previous amino acid	Next amino acid	Gene name	Description
0	360	0;1	Q86U42-2	360	Q86U42-2	AAAAAAAAAAGAAGGR	16	0	1197.62	yes	no	2	3.4953e-06	137.84	316040		1	2	M	G	PABPN1	Isoform 2 of Polyadenylate-binding protein 2
1	279	2;3;4;5;6	P36578	279	P36578	AAAAAAALQAK	11	0	955.545	yes	no	2	1.3998e-05	150.35	2578300	1	1	354	K	S	RPL4	60S ribosomal protein L4
2	147	7	G3V3K9	147	G3V3K9	AAAAAATAAAAASIR	15	0	1256.68	yes	no	2	0.017141	64.52	24913		1	2	M	E	SCFD1	Sec1 family domain-containing protein 1
3	90	8;9	D6RBD7	90	D6RBD7	AAAAELSLLEK	11	0	1114.62	yes	no	2	5.9967e-05	130.56	116190	1		2	M	S	EEF1E1	Eukaryotic translation elongation factor 1 epsilon-1
4	180	10;11;12	J3QRY4	180	J3QRY4	AAAAVVEFQR	10	0	1060.57	yes	no	2	0.014324	72.321	61974	1	1	2	M	A	PSMD11	26S proteasome non-ATPase regulatory subunit 11 (Fragment)
5	391	13	Q9UL25	391	Q9UL25	AAAGGGGGGAAAAGR	15	0	1070.52	yes	yes	2	0.0060107	74.537	63615		1	2	M	A	RAB21	Ras-related protein Rab-21
6	178	14;15	J3KTQ4	178	J3KTQ4	AAAPLLPR	8	0	807.497	yes	yes	2	0.03054	64.757	174990		1	2	M	P	DDX5	RNA helicase (Fragment)
7	373	16	Q96CT7	373	Q96CT7	AAFTAFEEAQLPR	13	0	1449.73	yes	yes	2	0.0033501	96.866	75649		1	171	R	L	CCDC124	Coiled-coil domain-containing protein 124
8	264	17	P26641	264	P26641	AAGTLYTYPENWR	13	0	1540.73	yes	yes	2	0.00095404	101.89	62051		1	2	M	A	EEF1G	Elongation factor 1-gamma
9	161	18	H3BPE7	161	H3BPE7	AAIDWFDGK	9	0	1021.49	yes	no	2	0.0081915	107.21	132620		1	350	K	E	FUS	RNA-binding protein FUS
10	161	19;20	H3BPE7	161	H3BPE7	AAIDWFDGKEFSGNPIK	17	1	1893.93	yes	no	2	0.00015213	120.9	97203		1	350	K	V	FUS	RNA-binding protein FUS
11	274	21	P34897-3	274	P34897-3	AALEALGSCLNNK	13	0	1359.68	yes	no	2	0.022074	73.36	49444		1	62	R	Y	SHMT2	Isoform 3 of Serine hydroxymethyltransferase, mitochondrial
12	222	22;23	P07814	222	P07814	AALLNQHYQVNFK	13	0	1544.81	yes	no	2	3.7673e-10	181.68	244630	1		217	K	G	EPRS1	Bifunctional glutamate/proline--tRNA ligase
14	172	25	J3KPS3	172	J3KPS3	AAQEEYVKR	9	1	1092.56	yes	no	2	0.029151	102.06	196230		1	327	K	A	ALDOA	Fructose-bisphosphate aldolase
15	86	26;27;28;29	B5MDF5	86	B5MDF5	AAQGEPQVQFK	11	0	1201.61	yes	no	2	3.912e-06	155.33	612300	1	1	2	M	L	RAN	GTP-binding nuclear protein Ran
16	155	30;31;32;33;34	H0YK49	155	H0YK49	AAVDAGFVPNDMQVGQTGK	19	0	1903.91	yes	no	2	2.9545e-05	120.15	895450	1	2	146	R	I	ETFA	Electron transfer flavoprotein subunit alpha
17	29	35;36;37	H7BY36	29	H7BY36	AAVEWFDGKDFQGSK	15	1	1683.79	yes	no	2	1.116e-08	168.93	366130	1	1	81	K	L	EWSR1	RNA-binding protein EWS (Fragment)
18	217	38;39	P06733	217	P06733	AAVPSGASTGIYEALELR	18	0	1803.94	yes	no	2	0.0084387	73.918	71671		1	33	R	D	ENO1	Alpha-enolase
19	163	40	H3BRC9	163	H3BRC9	AAVQAAEVK	9	0	885.492	yes	no	2	0.023554	66.92	149710		1	2	M	V	KARS1	Lysine--tRNA ligase
20	163	41;42;43;44	H3BRC9	163	H3BRC9	AAVQAAEVKVDGSEPK	16	1	1597.83	yes	no	2	1.077e-06	143.88	442840	1	1	2	M	L	KARS1	Lysine--tRNA ligase
21	67	45;46;47;48	A0A6Q8PFJ0	67	A0A6Q8PFJ0	AAYEAELGDAR	11	0	1164.54	yes	no	2	0.0012372	116.74	570380	1	1	79	K	K	LMNA	Prelamin-A/C
22	67	49	A0A6Q8PFJ0	67	A0A6Q8PFJ0	AAYEAELGDARK	12	1	1292.64	yes	no	2	0.0086827	103.46	263690		1	79	K	T	LMNA	Prelamin-A/C
23	292	50;51;52;53	P54136	292	P54136	AAYPDLENPPLLVTPSQQAK	20	0	2151.12	yes	no	2;3	6.3104e-07	132.67	331350	2		90	K	F	RARS1	Arginine--tRNA ligase, cytoplasmic
24	201	54	P00558-2	201	P00558-2	ACANPAAGSVILLENLR	17	0	1767.93	yes	no	2	0.0031699	91.932	25722		1	79	K	F	PGK1	Isoform 2 of Phosphoglycerate kinase 1
25	172	55;56;57	J3KPS3	172	J3KPS3	ADDGRPFPQVIK	12	1	1341.7	yes	no	2;3	0.032043	86.772	808910		2	88	K	S	ALDOA	Fructose-bisphosphate aldolase
26	207	58;59;60;61;62	P02768	207	P02768	ADDKETCFAEEGKK	14	2	1626.72	yes	no	2;3	0.0016556	117.08	362270	2	2	585	K	L	ALB	Albumin
27	17	63	A0A0A0MSI0	17	A0A0A0MSI0	ADEGISFR	8	0	893.424	yes	no	2	0.041091	84.615	248240		1	121	K	G	PRDX1	Peroxiredoxin-1 (Fragment)
28	233	64	P11498	233	P11498	ADFAQACQDAGVR	13	0	1407.62	yes	no	2	0.030501	81.703	114560		1	125	R	F	PC	Pyruvate carboxylase, mitochondrial
29	276	65;66;67;68	P35579	276	P35579	ADFCIIHYAGK	11	0	1293.62	yes	no	2	9.6093e-06	157.78	322410	1	1	566	K	V	MYH9	Myosin-9
30	182	69;70	K7EK06	182	K7EK06	ADGQVAELLLR	11	0	1183.66	yes	no	2	0.02953	69.846	48280	1	1	2	M	R	FARSA	Phenylalanine--tRNA ligase alpha subunit (Fragment)
31	104	71;72;73	D6RAT0	104	D6RAT0	ADGYEPPVQESV	12	0	1289.58	yes	no	2	0.0035638	100.02	325300	1	1	216	R	_	RPS3A	40S ribosomal protein S3a
32	10	74	A0A087X0X3	10	A0A087X0X3	ADILEDKDGK	10	1	1102.55	yes	no	2	0.039877	77.387	0	1		233	R	S	HNRNPM	Heterogeneous nuclear ribonucleoprotein M
33	361	75;76;77;78;79;80;81;82	Q86V81	361	Q86V81	ADKMDMSLDDIIK	13	1	1493.71	yes	yes	2	5.3052e-05	128.85	673220	3	2	2	M	L	ALYREF	THO complex subunit 4
34	293	83;84;85	P56192	293	P56192	ADKNEVAAEVAK	12	1	1243.64	yes	no	2;3	1.4902e-08	175.74	267150	2		864	K	L	MARS1	Methionine--tRNA ligase, cytoplasmic
35	327	86;87	Q09666	327	Q09666	ADLDVSGPK	9	0	900.455	yes	no	2	0.033576	82.261	323530	1		3049	K	V	AHNAK	Neuroblast differentiation-associated protein AHNAK
36	225;223	88;89;90;91	P08238;P07900	225	P08238	ADLINNLGTIAK	12	0	1241.7	no	no	2	3.7951e-13	221.09	2088900	1	1	96	K	S	HSP90AB1	Heat shock protein HSP 90-beta
37	376	92;93;94	Q96P63	376	Q96P63	ADLTGISPSPNLYLSK	16	0	1674.88	yes	no	2	1.8831e-05	128.74	270780	1	1	328	R	I	SERPINB12	Serpin B12
38	38	95;96;97;98	A0A0U1RQV3	38	A0A0U1RQV3	ADQVCINLR	9	0	1087.54	yes	no	2	0.028351	85.676	3001300	1	1	53	R	G	EFEMP1	EGF-containing fibulin-like extracellular matrix protein 1 (Fragment)
39	205	99;100	P02538	205	P02538	ADTLTDEINFLR	12	0	1406.7	no	no	2	1.4177e-09	194.39	308070		1	288	K	A	KRT6A	Keratin, type II cytoskeletal 6A
40	233	101;102;103;104	P11498	233	P11498	AEAEAQAEELSFPR	14	0	1546.73	yes	yes	2	6.262e-12	174.24	220040	1	1	929	R	S	PC	Pyruvate carboxylase, mitochondrial
41	209	105;106;107;108;109	P04264	209	P04264	AEAESLYQSK	10	0	1124.54	yes	no	1;2	1.1358e-22	284.62	10150000	2	1	367	K	Y	KRT1	Keratin, type II cytoskeletal 1
42	11;313	110	A0A087X106;P78386	11	A0A087X106	AEAESWYR	8	0	1010.45	no	no	2	0.021421	96.668	196110	1		291	R	S	KRT81	Keratin, type II cuticular Hb1
43	286	111	P49411	286	P49411	AEAGDNLGALVR	12	0	1184.61	yes	yes	2	1.8308e-06	152.38	101760		1	316	R	G	TUFM	Elongation factor Tu, mitochondrial
44	252	112;113	P21333-2	252	P21333-2	AEAGVPAEFSIWTR	14	0	1532.76	yes	no	2	0.0016188	108.23	71648		1	2243	R	E	FLNA	Isoform 2 of Filamin-A
45	220	114;115;116	P07355	220	P07355	AEDGSVIDYELIDQDAR	17	0	1907.87	yes	no	2	1.3928e-05	122.5	165940	1	1	180	R	D	ANXA2	Annexin A2
46	69	117;118;119;120	A2A299	69	A2A299	AEELVLER	8	0	957.513	yes	no	2	0.016884	80.688	81638	1	1	2	M	C	TGM2	Protein-glutamine gamma-glutamyltransferase 2 (Fragment)
47	190	121	O00299	190	O00299	AEEQPQVELFVK	12	0	1415.73	yes	yes	2	0.016952	66.708	67074		1	2	M	A	CLIC1	Chloride intracellular channel protein 1
48	173	122	J3KRE2	173	J3KRE2	AEEYEFLTPVEEAPK	15	0	1750.83	yes	no	2	0.010909	83.633	121500		1	78	R	G	ARHGDIA	Rho GDP-dissociation inhibitor 1
49	207	123;124;125	P02768	207	P02768	AEFAEVSK	8	0	879.434	yes	no	2	0.0053253	125.16	1501200	1	1	250	K	L	ALB	Albumin
51	317	130	Q00839	317	Q00839	AEGGGGGGRPGAPAAGDGK	19	1	1537.72	yes	yes	3	0.0098892	66.022	37929	1		216	K	T	HNRNPU	Heterogeneous nuclear ribonucleoprotein U
52	317	131	Q00839	317	Q00839	AEGGGGGGRPGAPAAGDGKTEQK	23	2	2023.97	yes	yes	3	0.0018067	92.8	67945	1		216	K	G	HNRNPU	Heterogeneous nuclear ribonucleoprotein U
53	327	132;133;134;135	Q09666	327	Q09666	AEGPEVDVNLPK	12	0	1266.65	yes	no	2	1.8693e-05	144.28	767860	1	1	764	K	A	AHNAK	Neuroblast differentiation-associated protein AHNAK
54	256	136;137;138;139;140	P23246	256	P23246	AELDDTPMR	9	0	1046.47	yes	no	2	0.0012205	140.11	1131800	2	2	350	K	G	SFPQ	Splicing factor, proline- and glutamine-rich
55	64	141	A0A5K1VW81	64	A0A5K1VW81	AEMTAAAEER	10	0	1077.48	yes	no	2	0.032981	74.165	155650		1	848	R	I	CEP290	Centrosomal protein of 290 kDa (Fragment)
56	315	142;143	P80723	315	P80723	AEPPKAPEQEQAAPGPAAGGEAPK	24	1	2297.13	yes	yes	3	9.693e-05	94.359	455310		1	98	K	A	BASP1	Brain acid soluble protein 1
57	329	144	Q12906-5	329	Q12906-5	AEPPQAMNALMR	12	0	1327.64	yes	no	2	0.048711	66.538	317420		1	397	K	L	ILF3	Isoform 5 of Interleukin enhancer-binding factor 3
58	237	145;146;147;148;149;150;151;152	P13645	237	P13645	AETECQNTEYQQLLDIK	17	0	2081.96	yes	yes	2;3	2.3746e-49	313.04	3835100	2	2	423	R	I	KRT10	Keratin, type I cytoskeletal 10
59	198	153;154;155	O95373	198	O95373	AFAVGVQQVLLK	12	0	1271.76	yes	yes	2	2.0209e-06	150.15	97476	1	1	295	K	V	IPO7	Importin-7
60	12	156;157	A0A087X2D0	12	A0A087X2D0	AFGYYGPLR	9	0	1042.52	yes	no	2	0.0085153	106.36	195910	1		29	R	S	SRSF3	Serine/arginine-rich-splicing factor 3
61	10	158;159	A0A087X0X3	10	A0A087X0X3	AFITNIPFDVK	11	0	1263.69	yes	no	2	0.00019657	127.51	95266		1	73	R	W	HNRNPM	Heterogeneous nuclear ribonucleoprotein M
62	194	160;161;162	O60506-4	194	O60506-4	AFSQFGK	7	0	783.392	yes	no	2	0.014901	120.62	659870	1	1	322	K	L	SYNCRIP	Isoform 4 of Heterogeneous nuclear ribonucleoprotein Q
63	340	163;164;165;166	Q15233-2	340	Q15233-2	AGEVFIHK	8	0	899.486	yes	no	2	0.00547	123.98	686940	1	1	11	K	D	NONO	Isoform 2 of Non-POU domain-containing octamer-binding protein
64	340	167;168	Q15233-2	340	Q15233-2	AGEVFIHKDK	10	1	1142.61	yes	no	2;3	0.00017214	155.53	112950		2	11	K	G	NONO	Isoform 2 of Non-POU domain-containing octamer-binding protein
65	260	169;170;171;172	P25311	260	P25311	AGEVQEPELR	10	0	1126.56	yes	yes	2	6.2801e-05	158.47	1741800	1	1	242	R	G	AZGP1	Zinc-alpha-2-glycoprotein
66	295;303	173;174;175;176	P60709;P63267	295	P60709	AGFAGDDAPR	10	0	975.441	no	no	2	2.4789e-05	167.93	10656000	1	1	19	K	A	ACTB	Actin, cytoplasmic 1
67	7	177;178	D6R904	7	D6R904	AGITTIEAVKR	11	1	1157.68	yes	no	2	0.032005	56.205	254240	1	1	2	M	K	TPM3	Tropomyosin alpha-3 chain
68	39	179;180;181;182	A0A0U1RR32	39	A0A0U1RR32	AGLQFPVGR	9	0	943.524	yes	no	2	0.00098612	143.28	3629400	1	1	22	R	V	hCG_2039566	Histone H2A
69	73	183	A8MUD9	73	A8MUD9	AGNFYVPAEPK	11	0	1191.59	yes	no	2	0.053117	67.08	68113		1	38	K	L	RPL7	60S ribosomal protein L7
70	181	184	K7EJT5	181	K7EJT5	AGNLGGGVVTIER	13	0	1241.67	yes	no	2	0.014101	83.087	111960	1		20	K	S	RPL22	60S ribosomal protein L22 (Fragment)
71	194;192	185;186	O60506-4;O43390	194	O60506-4	AGPIWDLR	8	0	926.497	no	no	2	0.012421	111.17	2044300		1	185	K	L	SYNCRIP	Isoform 4 of Heterogeneous nuclear ribonucleoprotein Q
72	252	187	P21333-2	252	P21333-2	AGQSAAGAAPGGGVDTR	17	0	1441.69	yes	no	2	0.053142	61.757	114500	1		8	R	D	FLNA	Isoform 2 of Filamin-A
73	259	188;189	P25205	259	P25205	AGTVVLDDVELR	12	0	1285.69	yes	yes	2	0.00041166	115.33	47088		1	2	M	E	MCM3	DNA replication licensing factor MCM3
74	276	190;191	P35579	276	P35579	AGVLAHLEEER	11	0	1222.63	yes	no	3	0.050362	46.73	117680	1		765	R	D	MYH9	Myosin-9
75	276	192;193	P35579	276	P35579	AGVLAHLEEERDLK	14	1	1578.84	yes	no	3	0.047886	47.712	93377		1	765	R	I	MYH9	Myosin-9
76	154	194	H0YH81	154	H0YH81	AHGGYSVFAGVGER	14	0	1405.67	yes	no	2	0.017935	75.764	81462		1	163	K	T	ATP5F1B	ATP synthase subunit beta (Fragment)
77	42	195	A0A1B0GW44	42	A0A1B0GW44	AIGAVPLIQGEYMIPCEK	18	0	1988.01	yes	no	2	0.011519	69.422	59079		1	307	K	V	CTSD	Cathepsin D
78	205	196;197;198;199	P02538	205	P02538	AIGGGLSSVGGGSSTIK	17	0	1446.77	no	no	2	0.00064314	108.96	862710	1	1	534	R	Y	KRT6A	Keratin, type II cytoskeletal 6A
79	319	200;201	Q01813	319	Q01813	AIGVLTSGGDAQGMNAAVR	19	0	1786.9	yes	no	2	1.0893e-21	202.96	158260		1	26	K	A	PFKP	ATP-dependent 6-phosphofructokinase, platelet type
80	221	202;203;204;205;206;207	Q5JP53	221	Q5JP53	AILVDLEPGTMDSVR	15	0	1614.83	no	no	2	2.9663e-05	125.47	552260	2	1	45	R	S	TUBB	Tubulin beta chain
81	284	208;209	P47897-2	284	P47897-2	AINFNFGYAK	10	0	1143.57	yes	no	2	0.0060238	101.65	130820	1		272	K	A	QARS1	Isoform 2 of Glutamine--tRNA ligase
82	222	210;211;212;213	P07814	222	P07814	AIQGGTSHHLGQNFSK	16	0	1680.83	yes	yes	2;3	5.385e-06	142.4	805300	2		1235	R	M	EPRS1	Bifunctional glutamate/proline--tRNA ligase
83	94	214;215;216;217	C9JXB8	94	C9JXB8	AITGASLADIMAK	13	0	1260.67	yes	no	2	9.3341e-09	172.76	272180	1	1	81	R	R	RPL24	60S ribosomal protein L24
84	54	218;219;220;221	M0QXS5	54	M0QXS5	AITHLNNNFMFGQK	14	0	1633.8	yes	no	2	2.5033e-05	136.6	336360	1	1	376	R	L	HNRNPL	Heterogeneous nuclear ribonucleoprotein L (Fragment)
85	21	222;223	F8WD59	21	F8WD59	AIVAIENPADVSVISSR	17	0	1739.94	yes	no	2	1.395e-05	122.46	118540		1	64	R	N	RPSA	40S ribosomal protein SA (Fragment)
86	363	224	Q8IUR6-2	363	Q8IUR6-2	AKVKINPVQQSR	12	2	1366.8	yes	no	2	0.033154	65.695	23642		1	238	K	P	CREBRF	Isoform 2 of CREB3 regulatory factor
87	246	225;226;227	P16403	246	P16403	ALAAAGYDVEK	11	0	1106.56	yes	no	2	0.009547	92.611	3440600	1	1	65	K	N	H1-2	Histone H1.2
88	246	228;229;230	P16403	246	P16403	ALAAAGYDVEKNNSR	15	1	1577.78	yes	no	2	2.3407e-08	163.64	2169000	1	1	65	K	I	H1-2	Histone H1.2
89	245	231;232;233	P16401	245	P16401	ALAAGGYDVEK	11	0	1092.55	yes	yes	2	0.0040218	102.05	722440	1	1	68	K	N	H1-5	Histone H1.5
90	172	234;235;236;237	J3KPS3	172	J3KPS3	ALANSLACQGK	11	0	1131.57	yes	no	2	3.3332e-09	208.15	956880	1	1	336	R	Y	ALDOA	Fructose-bisphosphate aldolase
91	1	238;239;240;241	A0A087WTT1	1	A0A087WTT1	ALDTMNFDVIK	11	0	1265.63	yes	no	2	7.8691e-06	160.72	294720	1	1	43	R	G	PABPC1	Polyadenylate-binding protein
92	281	242	P38159	281	P38159	ALEAVFGK	8	0	833.465	yes	no	2	0.019699	99.442	141640		1	23	K	Y	RBMX	RNA-binding motif protein, X chromosome
93	276	243;244;245;246;247;248;249;250	P35579	276	P35579	ALEEAMEQKAELER	14	1	1645.8	yes	no	2;3	1.3678e-16	219.95	992810	2	2	1484	R	L	MYH9	Myosin-9
94	204;227	251;252;253;254	P02533;P08779	204	P02533	ALEEANADLEVK	12	0	1300.65	no	no	2	8.2771e-07	164.13	5086700	1	1	135	R	I	KRT14	Keratin, type I cytoskeletal 14
95	322	255;256	Q04695	322	Q04695	ALEEANTELEVK	12	0	1344.68	yes	no	2	0.00010373	125.84	692760	1	1	104	R	I	KRT17	Keratin, type I cytoskeletal 17
96	237	257;258;259;260	P13645	237	P13645	ALEESNYELEGK	12	0	1380.64	yes	yes	2	1.0976e-12	212.68	44886000	1	1	166	R	I	KRT10	Keratin, type I cytoskeletal 10
97	276	261;262;263;264	P35579	276	P35579	ALELDSNLYR	10	0	1192.61	yes	no	2	4.1238e-05	163.84	1015300	1	1	746	K	I	MYH9	Myosin-9
98	262	265;266;267;268	P26038	262	P26038	ALELEQER	8	0	986.503	yes	yes	2	0.0025129	150.36	1998900	1	1	372	R	K	MSN	Moesin
99	262	269	P26038	262	P26038	ALELEQERK	9	1	1114.6	yes	yes	2	0.029332	101.9	75827	1		372	R	R	MSN	Moesin
100	249	270;271;272	P19338	249	P19338	ALELTGLK	8	0	843.507	yes	yes	2	0.0077185	118.74	1986200	1	1	363	K	V	NCL	Nucleolin
101	145	273;274	K7EMF8	145	K7EMF8	ALEQFATVVEAK	12	0	1304.7	yes	no	2	0.013922	86.738	89985		1	1	_	L	ACADVL	Very long-chain-specific acyl-CoA dehydrogenase, mitochondrial (Fragment)
102	276	275;276;277;278	P35579	276	P35579	ALEQQVEEMK	10	0	1203.58	yes	no	2	9.6454e-05	150.09	405060	1	1	1529	R	T	MYH9	Myosin-9
103	241	279;280;281;282	P14868	241	P14868	ALHHGIDLEK	10	0	1131.6	yes	no	2;3	2.1843e-05	157.66	488160	2		442	R	I	DARS1	Aspartate--tRNA ligase, cytoplasmic
104	264	283;284;285;286	P26641	264	P26641	ALIAAQYSGAQVR	13	0	1346.73	yes	no	2	3.53e-05	136.3	380170	1	1	18	K	V	EEF1G	Elongation factor 1-gamma
105	288	287	P50991-2	288	P50991-2	ALIAGGGAPEIELALR	16	0	1549.88	yes	no	2	0.039864	65.528	55007		1	390	R	L	CCT4	Isoform 2 of T-complex protein 1 subunit delta
106	103	288	D6RAA6	103	D6RAA6	ALLANALTSALR	12	0	1212.72	yes	no	2	0.0038232	98.368	44829	1		58	R	L	TMEM33	Transmembrane protein 33 (Fragment)
107	225	289;290;291;292	P08238	225	P08238	ALLFIPR	7	0	828.522	yes	yes	2	0.028647	109.7	1058800	1	1	331	R	R	HSP90AB1	Heat shock protein HSP 90-beta
108	223	293	P07900	223	P07900	ALLFVPR	7	0	814.507	yes	no	2	0.05024	93.593	268330	1		339	R	R	HSP90AA1	Heat shock protein HSP 90-alpha
109	393	294	Q9UQ80-2	393	Q9UQ80-2	ALLQSSASR	9	0	931.509	yes	no	2	0.014988	94.409	97351		1	302	K	K	PA2G4	Isoform 2 of Proliferation-associated protein 2G4
110	201	295	P00558-2	201	P00558-2	ALMDEVVK	8	0	903.474	yes	no	2	0.044732	82.452	116900		1	326	K	A	PGK1	Isoform 2 of Phosphoglycerate kinase 1
111	242	296;297;298	P14923	242	P14923	ALMGSPQLVAAVVR	14	0	1410.8	yes	no	2	0.002127	103.76	151080	1	1	178	R	T	JUP	Junction plakoglobin
112	212	299;300;301;302;303;304	P05109	212	P05109	ALNSIIDVYHK	11	0	1271.69	yes	yes	2;3	6.2598e-06	163.45	1000600	1	2	8	K	Y	S100A8	Protein S100-A8
113	320	305	Q02413	320	Q02413	ALNSMGQDLERPLELR	16	1	1840.95	yes	yes	2	0.019228	67.846	173050		1	129	R	V	DSG1	Desmoglein-1
114	172	306;307	J3KPS3	172	J3KPS3	ALQASALK	8	0	800.476	yes	no	2	0.019889	99.136	412640		1	309	R	A	ALDOA	Fructose-bisphosphate aldolase
115	378	308	Q99797	378	Q99797	ALQGTIAK	8	0	800.476	yes	yes	2	0.022353	95.741	204400	1		305	R	N	MIPEP	Mitochondrial intermediate peptidase
116	23	309;310;311	A0A0C4DGH5	23	A0A0C4DGH5	ALTLIAGSPLK	11	0	1082.67	yes	no	2	0.003078	107.03	74658	1	1	171	K	I	CAND1	Cullin-associated NEDD8-dissociated protein 1 (Fragment)
117	252	312;313;314;315	P21333-2	252	P21333-2	ALTQTGGPHVK	11	0	1107.6	yes	no	2	0.0011616	117.14	284150	1	1	1284	R	A	FLNA	Isoform 2 of Filamin-A
118	262	316;317	P26038	262	P26038	ALTSELANAR	10	0	1044.56	yes	yes	2	0.015672	90.149	567550		1	524	K	D	MSN	Moesin
119	262	318;319	P26038	262	P26038	ALTSELANARDESK	14	1	1503.75	yes	yes	2	7.6336e-13	198.29	612050	1	1	524	K	K	MSN	Moesin
120	44	320	A0A1W2PR68	44	A0A1W2PR68	ALTSQLTDEELAQGR	15	0	1630.82	yes	no	2	0.00041277	118.19	94960		1	443	K	L	ME2	Malic enzyme
121	312	321;322	P68371	312	P68371	ALTVPELTQQMFDAK	15	0	1690.86	no	no	2	0.0079212	88.108	103970		1	283	R	N	TUBB4B	Tubulin beta-4B chain
122	221	323;324	Q5JP53	221	Q5JP53	ALTVPELTQQVFDAK	15	0	1658.89	yes	no	2	1.1454e-12	184	201160		1	265	R	N	TUBB	Tubulin beta chain
123	249	325;326;327;328	P19338	249	P19338	ALVATPGK	8	0	755.454	yes	no	2	0.018465	101.43	455250	1	1	117	K	K	NCL	Nucleolin
124	249	329;330	P19338	249	P19338	ALVATPGKK	9	1	883.549	yes	no	2	0.003453	140.35	673750	1	1	117	K	G	NCL	Nucleolin
125	370	331;332;333;334	Q92522	370	Q92522	ALVQNDTLLQVK	12	0	1340.77	yes	yes	2	1.9942e-12	202.18	522140	1	1	95	K	G	H1-10	Histone H1.10
126	274	335	P34897-3	274	P34897-3	AMADALLER	9	0	988.501	yes	no	2	0.044928	74.841	55725		1	339	R	G	SHMT2	Isoform 3 of Serine hydroxymethyltransferase, mitochondrial
127	168	336;337;338	H7C2G2	168	H7C2G2	AMASVAR	7	0	704.364	yes	no	2	0.020194	114.02	2440600	1	1	122	R	T	ART4	NAD(P)(+)--arginine ADP-ribosyltransferase (Fragment)
128	284	339;340	P47897-2	284	P47897-2	AMAVLESLR	9	0	988.538	yes	no	2	0.034701	81.525	489000	1		557	R	V	QARS1	Isoform 2 of Glutamine--tRNA ligase
129	128	341	E9PQR7	128	E9PQR7	AMDEIQPDLRELM	13	1	1559.73	yes	yes	2	0.043089	32.933	47649		1	149	R	_	VPS28	Vacuolar protein sorting-associated protein 28 homolog (Fragment)
130	157	342	H0YLM8	157	H0YLM8	AMLEPENTPFKSR	13	1	1518.75	yes	no	2	0.037554	63.662	66621	1		2593	K	D	DMXL2	DmX-like protein 2
131	386	343	Q9NSB2	386	Q9NSB2	ANAENEFVALKK	12	1	1332.7	yes	yes	2	0.011072	98.156	212400		1	261	R	D	KRT84	Keratin, type II cuticular Hb4
132	18	344	A0A0A0MSQ0	18	A0A0A0MSQ0	ANDDIIVNWVNR	12	0	1427.72	yes	no	2	0.0096937	90.793	60163		1	506	K	T	PLS3	Plastin-3
134	252	346;347;348;349	P21333-2	252	P21333-2	ANLPQSFQVDTSK	13	0	1433.72	yes	no	2	0.00052955	118.51	542800	1	1	1465	R	A	FLNA	Isoform 2 of Filamin-A
135	276	350;351;352	P35579	276	P35579	ANLQIDQINTDLNLER	16	0	1868.96	yes	no	2	6.3335e-20	200.58	165670	1	1	1755	K	S	MYH9	Myosin-9
136	256	353;354;355;356	P23246	256	P23246	ANLSLLR	7	0	785.476	yes	no	2	0.014549	133.81	675900	1	1	280	K	R	SFPQ	Splicing factor, proline- and glutamine-rich
137	262;111	357;358;359;360	P26038;E7EQR4	262	P26038	APDFVFYAPR	10	0	1181.59	no	no	2	0.0026057	115.23	794960	1	1	264	K	L	MSN	Moesin
138	45;175	361;362;363;364	A0A1X7SBZ2;J3KTA4	175	J3KTA4	APILIATDVASR	12	0	1225.7	no	no	2	2.0842e-06	149.41	1442100	1	1	392	K	G	DDX5	DEAD box protein 5
139	222	365;366;367;368	P07814	222	P07814	APKEDVDAAVK	11	1	1141.6	yes	no	2;3	0.003698	101.39	0	4		772	K	Q	EPRS1	Bifunctional glutamate/proline--tRNA ligase
140	161	369;370;371;372	H3BPE7	161	H3BPE7	APKPDGPGGGPGGSHMGGNYGDDR	24	1	2251.97	yes	no	3	0.00034675	89.392	608320	1	1	450	K	R	FUS	RNA-binding protein FUS
141	19	373;374	J3KR24	19	J3KR24	APLKPYPVSPSDK	13	1	1397.76	yes	no	2;3	0.0059145	102.9	552880	2		1039	K	V	IARS1	Isoleucyl-tRNA synthetase
142	204	375;376;377	P02533	204	P02533	APSTYGGGLSVSSSR	15	0	1424.69	yes	yes	2	2.3712e-08	150.12	4105700	1	1	42	R	F	KRT14	Keratin, type I cytoskeletal 14
143	339	378;379;380	Q15149-7	339	Q15149-7	APVPASELLASGVLSR	16	0	1565.88	yes	no	2	0.0072963	86.772	202810	1	1	3278	R	A	PLEC	Isoform 7 of Plectin
144	55	381;382;383;384	A0A3B3ITT5	55	A0A3B3ITT5	AQAAAPASVPAQAPK	15	0	1376.74	yes	no	2	1.6434e-08	157.37	8133900	1	1	143	K	R	RPL29	60S ribosomal protein L29
145	67	385;386;387;388;389	A0A6Q8PFJ0	67	A0A6Q8PFJ0	AQHEDQVEQYKK	12	1	1501.72	yes	no	2;3;4	2.0181e-05	131.32	212300		3	250	R	E	LMNA	Prelamin-A/C
146	138	390;391;392;393	F8VZY9	138	F8VZY9	AQIFANTVDNAR	12	0	1318.66	yes	no	2	1.3691e-15	225.79	864330	1	1	138	R	I	KRT18	Keratin, type I cytoskeletal 18
147	262	394;395;396	P26038	262	P26038	AQMVQEDLEK	10	0	1189.56	yes	yes	2	0.00059376	132.17	1417400	1	1	449	K	T	MSN	Moesin
148	276	397;398;399	P35579	276	P35579	AQQAADKYLYVDK	13	1	1511.76	yes	no	2	0.00062284	105.14	308600	1	1	2	M	N	MYH9	Myosin-9
149	215	400;401	P05787	215	P05787	AQYEDIANR	9	0	1078.5	no	no	2	0.0031386	139.43	383880	1	1	265	K	S	KRT8	Keratin, type II cytoskeletal 8
150	209	402;403	P04264	209	P04264	AQYEDIAQK	9	0	1064.51	yes	yes	2	0.00039351	174.86	32138000		1	356	K	S	KRT1	Keratin, type II cytoskeletal 1
151	238	404;405;406;407	P13647	238	P13647	AQYEEIANR	9	0	1092.52	yes	no	2	6.3621e-05	196.52	3542000	1	1	344	K	S	KRT5	Keratin, type II cytoskeletal 5
152	277;205	408;409;410;411	P35908;P02538	277	P35908	AQYEEIAQR	9	0	1106.54	no	no	2	0.00054297	159.34	19132000	1	1	354	K	S	KRT2	Keratin, type II cytoskeletal 2 epidermal
153	386	412	Q9NSB2	386	Q9NSB2	AQYEEVAR	8	0	964.461	yes	yes	2	0.034767	88.37	169430		1	339	K	R	KRT84	Keratin, type II cuticular Hb4
154	308	413;414	P62917	308	P62917	ASGNYATVISHNPETK	16	0	1687.82	yes	no	2	3e-20	213.71	349620		1	129	R	K	RPL8	60S ribosomal protein L8
155	246	415;416;417;418	P16403	246	P16403	ASGPPVSELITK	12	0	1197.66	yes	no	2	0.00024053	121.21	1406400	1	1	35	K	A	H1-2	Histone H1.2
156	127	419;420;421	E9PS23	127	E9PS23	ASGVAVSDGVIK	12	0	1101.6	yes	no	2	2.9907e-06	146.5	445410	1	1	2	M	V	CFL1	Cofilin, non-muscle isoform (Fragment)
157	73	422;423	A8MUD9	73	A8MUD9	ASINMLR	7	0	803.432	yes	no	2	0.021401	115.46	422720	1	1	88	K	I	RPL7	60S ribosomal protein L7
158	276	424	P35579	276	P35579	ASITALEAK	9	0	902.507	yes	no	2	0.018309	92.239	646210	1		1807	K	I	MYH9	Myosin-9
159	204;227	425;426	P02533;P08779	204	P02533	ASLENSLEETK	11	0	1219.59	no	no	2	0.00012905	135.1	529020		1	353	K	G	KRT14	Keratin, type I cytoskeletal 14
160	54	427	M0QXS5	54	M0QXS5	ASLNGADIYSGCCTLK	16	0	1728.78	yes	no	2	0.016134	71.286	113040	1		190	K	I	HNRNPL	Heterogeneous nuclear ribonucleoprotein L (Fragment)
161	132	428;429;430	F8VQ14	132	F8VQ14	ASLSLAPVNIFK	12	0	1258.73	yes	no	2	0.0024888	93.345	90621	1	1	2	M	A	CCT2	CCT-beta
162	276	431	P35579	276	P35579	ASREEILAQAK	11	1	1214.66	yes	no	2	0.0074386	106.26	705440	1		1659	R	E	MYH9	Myosin-9
164	205	433;434	P02538	205	P02538	ASTSTTIR	8	0	835.44	no	no	2	0.013637	86.136	287630		1	2	M	S	KRT6A	Keratin, type II cytoskeletal 6A
165	323	435;436	Q07065	323	Q07065	ASVSQVEADLK	11	0	1145.59	yes	yes	2	0.004831	97.779	106910		1	541	K	M	CKAP4	Cytoskeleton-associated protein 4
166	11	437	A0A087X106	11	A0A087X106	ATAENEFVALK	11	0	1191.61	yes	no	2	0.044149	82.505	0	1		202	R	K	KRT81	Keratin, type II cuticular Hb1
167	11	438	A0A087X106	11	A0A087X106	ATAENEFVALKK	12	1	1319.71	yes	no	2	0.00030419	125.36	268110		1	202	R	D	KRT81	Keratin, type II cuticular Hb1
168	119	439;440	E9PBS1	119	E9PBS1	ATAEVLNIGKK	11	1	1142.67	yes	no	2	0.00012131	139.32	237380	1	1	2	M	L	PAICS	AIR carboxylase (Fragment)
169	30;247	441	P0DMV8-2;P17066	30	P0DMV8-2	ATAGDTHLGGEDFDNR	16	0	1674.72	no	no	2	1.1199e-08	153.2	262650		1	166	K	L	HSPA1A	Isoform 2 of Heat shock 70 kDa protein 1A
170	17	442;443	A0A0A0MSI0	17	A0A0A0MSI0	ATAVMPDGQFK	11	0	1163.56	yes	no	2	0.0042797	100.69	357440	1	1	17	K	D	PRDX1	Peroxiredoxin-1 (Fragment)
171	252	444	P21333-2	252	P21333-2	ATCAPQHGAPGPGPADASK	19	0	1788.82	yes	no	3	0.050869	38.996	53426	1		2533	K	V	FLNA	Isoform 2 of Filamin-A
172	284	445;446	P47897-2	284	P47897-2	ATGILLYGLASR	12	0	1233.71	yes	no	2	0.00055346	119.21	267660	1		51	K	L	QARS1	Isoform 2 of Glutamine--tRNA ligase
173	245	447;448	P16401	245	P16401	ATGPPVSELITK	12	0	1211.68	yes	yes	2	0.0039157	97.779	417430	1	1	38	K	A	H1-5	Histone H1.5
174	322	449	Q04695	322	Q04695	ATMQNLNDR	9	0	1061.49	no	no	2	0.014988	94.409	214100		1	86	K	L	KRT17	Keratin, type I cytoskeletal 17
175	383	450;451	Q9H7C4-2	383	Q9H7C4-2	ATQLSEELAQLR	12	0	1357.72	yes	no	2	0.026003	91.701	440790	1	1	281	R	D	SYNC	Isoform 2 of Syncoilin
176	318	452;453;454;455	Q01469	318	Q01469	ATVQQLEGR	9	0	1000.53	yes	yes	2	1.1453e-10	250.92	1781000	1	1	2	M	W	FABP5	Fatty acid-binding protein 5
177	82	456;457;458;459	B4DUR8	82	B4DUR8	AVAQALEVIPR	11	0	1165.68	yes	no	2	0.0093177	92.792	234540	1	1	394	R	T	CCT3	T-complex protein 1 subunit gamma
178	265	460;461	P29401	265	P29401	AVELAANTK	9	0	915.503	yes	no	2	0.0098128	102.95	415460		1	457	K	G	TKT	Transketolase
179	295;303	462;463	P60709;P63267	295	P60709	AVFPSIVGR	9	0	944.544	no	no	2	0.0023429	124.92	793360		1	29	R	P	ACTB	Actin, cytoplasmic 1
180	295;303	464;465;466	P60709;P63267	295	P60709	AVFPSIVGRPR	11	1	1197.7	no	no	2	0.0056322	110.39	2382800	1	1	29	R	H	ACTB	Actin, cytoplasmic 1
181	134;311	467;468;469;470	F5H5D3;P68363	311	P68363	AVFVDLEPTVIDEVR	15	0	1700.9	no	no	2	0.00072198	115.06	515440	1	1	65	R	T	TUBA1B	Tubulin alpha-1B chain
182	312	471;472;473	P68371	312	P68371	AVLVDLEPGTMDSVR	15	0	1600.81	yes	no	2	0.01025	84.62	554500	1	1	63	R	S	TUBB4B	Tubulin beta-4B chain
183	207	474;475;476;477;478;479;480;481	P02768	207	P02768	AVMDDFAAFVEK	12	0	1341.63	yes	no	2	4.7982e-05	136.38	513180	2	3	570	K	C	ALB	Albumin
184	331	482;483	Q13151	331	Q13151	AVPKEDIYSGGGGGGSR	17	1	1605.77	yes	yes	2	0.01709	82.709	210700		1	173	K	S	HNRNPA0	Heterogeneous nuclear ribonucleoprotein A0
185	329	484	Q12906-5	329	Q12906-5	AVSDWIDEQEK	11	0	1318.6	yes	no	2	0.042487	69.261	72291		1	44	K	G	ILF3	Isoform 5 of Interleukin enhancer-binding factor 3
186	308	485;486;487;488	P62917	308	P62917	AVVGVVAGGGR	11	0	940.545	yes	no	2	1.2406e-05	153.05	3626800	1	1	164	R	I	RPL8	60S ribosomal protein L8
187	340;256	489;490;491	Q15233-2;P23246	340	Q15233-2	AVVIVDDR	8	0	885.492	no	no	2	0.012066	111.74	2213000	1	1	88	R	G	NONO	Isoform 2 of Non-POU domain-containing octamer-binding protein
188	340;256	492	Q15233-2;P23246	340	Q15233-2	AVVIVDDRGR	10	1	1098.61	no	no	2	0.036162	90.149	342740		1	88	R	P	NONO	Isoform 2 of Non-POU domain-containing octamer-binding protein
189	252	493;494;495;496	P21333-2	252	P21333-2	AWGPGLEGGVVGK	13	0	1225.65	yes	no	2	4.1723e-05	134.18	318370	1	1	581	R	S	FLNA	Isoform 2 of Filamin-A
190	329	497;498	Q12906-5	329	Q12906-5	AYAALAALEK	10	0	1019.57	yes	no	2	0.0026057	115.23	684890		1	578	K	L	ILF3	Isoform 5 of Interleukin enhancer-binding factor 3
191	265	499	P29401	265	P29401	AYGQALAK	8	0	820.444	yes	no	2	0.037962	86.472	100020		1	320	K	L	TKT	Transketolase
192	260	500;501;502;503	P25311	260	P25311	AYLEEECPATLR	12	0	1450.68	yes	no	2	1.7053e-12	205.56	763280	1	1	180	K	K	AZGP1	Zinc-alpha-2-glycoprotein
193	292	504;505	P54136	292	P54136	AYQCVVLLQGK	11	0	1277.68	yes	no	2	4.2952e-05	144.77	339900	1		290	R	N	RARS1	Arginine--tRNA ligase, cytoplasmic
194	222	506;507	P07814	222	P07814	AYVDDTPAEQMK	12	0	1366.61	yes	no	2	6.8685e-09	174.23	620820	1		289	K	A	EPRS1	Bifunctional glutamate/proline--tRNA ligase
195	207	508	P02768	207	P02768	CCAAADPHECYAK	13	0	1551.59	yes	no	2	0.0099909	88.101	88994	1		384	K	V	ALB	Albumin
197	313	517;518	P78386	313	P78386	CCISAAPYR	9	0	1096.48	yes	yes	2	0.020349	90.906	189450	1		32	R	G	KRT85	Keratin, type II cuticular Hb5
198	207	519;520;521;522	P02768	207	P02768	CCTESLVNR	9	0	1137.49	no	no	2	1.541e-05	200.86	28748000	1	1	500	K	R	ALB	Albumin
199	239	523;524	P14618-2	239	P14618-2	CDENILWLDYK	11	0	1467.67	yes	no	2	4.3345e-06	166.7	89444		1	152	K	N	PKM	Isoform M1 of Pyruvate kinase PKM
200	206	525;526	P02765	206	P02765	CDSSPDSAEDVR	12	0	1336.52	yes	yes	2	6.4771e-07	166.24	717360	1	1	132	K	K	AHSG	Alpha-2-HS-glycoprotein
201	206	527;528;529;530;531;532	P02765	206	P02765	CDSSPDSAEDVRK	13	1	1464.62	yes	yes	2;3	1.3639e-09	176.99	710570	2	1	132	K	V	AHSG	Alpha-2-HS-glycoprotein
202	204;322	533	P02533;Q04695	204	P02533	CEMEQQNQEYK	11	0	1485.59	no	no	2	9.9096e-08	185.25	167700		1	389	R	I	KRT14	Keratin, type I cytoskeletal 14
203	276	534	P35579	276	P35579	CIIPNHEK	8	0	1009.5	yes	no	2	0.035803	87.754	90963		1	671	R	K	MYH9	Myosin-9
204	276	535;536;537;538;539;540	P35579	276	P35579	CIIPNHEKK	9	1	1137.6	yes	no	2;3	0.022983	107.69	173050	2	2	671	R	A	MYH9	Myosin-9
205	229	541	P10809	229	P10809	CIPALDSLTPANEDQK	16	0	1770.85	yes	yes	2	0.056835	62.104	50653		1	447	R	I	HSPD1	60 kDa heat shock protein, mitochondrial
206	260	542;543;544;545	P25311	260	P25311	CLAYDFYPGK	10	0	1232.55	yes	yes	2	0.005619	103.26	506700	1	1	225	K	I	AZGP1	Zinc-alpha-2-glycoprotein
207	236	546;547;548;549	P13639	236	P13639	CLYASVLTAQPR	12	0	1377.71	yes	yes	2	1.4339e-05	145.23	194380	1	1	728	R	L	EEF2	Elongation factor 2
208	109	550;551	E7EPB3	109	E7EPB3	CMQLTDFILK	10	0	1267.63	yes	no	2	0.00054282	133.81	41731		1	54	K	F	RPL14	60S ribosomal protein L14
209	6	552	A0A087WVQ6	6	A0A087WVQ6	CNEPAVWSQLAK	12	0	1401.67	yes	no	2	0.051272	66.004	74775		1	1106	R	A	CLTC	Clathrin heavy chain
210	206	553;554;555	P02765	206	P02765	CNLLAEK	7	0	846.427	yes	no	2	0.016436	168.23	1692300	1	1	219	K	Q	AHSG	Alpha-2-HS-glycoprotein
212	254	557	Q96RM1	254	Q96RM1	CPEPCPPPK	9	0	1080.47	yes	no	2	0.012503	96.034	54843		1	23	K	C	SPRR2F	Small proline-rich protein 2F
213	161	558;559	H3BPE7	161	H3BPE7	CPNPTCENMNFSWR	14	0	1811.72	yes	no	2	0.00061291	117.08	149430		1	429	K	N	FUS	RNA-binding protein FUS
214	256	560;561	P23246	256	P23246	CSEGVFLLTTTPR	13	0	1479.74	yes	no	2	0.0011992	113.37	115950		1	431	R	P	SFPQ	Splicing factor, proline- and glutamine-rich
215	237	562;563	P13645	237	P13645	DAEAWFNEK	9	0	1108.48	yes	no	2	0.00027884	182.39	7087000		1	335	K	S	KRT10	Keratin, type I cytoskeletal 10
216	171	564;565	J3QL05	171	J3QL05	DAEDAMDAMDGAVLDGR	17	0	1750.71	yes	no	2	0.0058872	86.016	46271		1	67	R	E	SRSF2	Serine/arginine-rich splicing factor 2 (Fragment)
217	322	566	Q04695	322	Q04695	DAEDWFFSK	9	0	1143.49	yes	no	2	0.0089582	105.2	32179		1	270	K	T	KRT17	Keratin, type I cytoskeletal 17
218	204	567;568;569;570	P02533	204	P02533	DAEEWFFTK	9	0	1171.52	yes	no	2	0.0019372	130.41	560900	1	1	301	K	T	KRT14	Keratin, type I cytoskeletal 14
219	227	571;572;573;574	P08779	227	P08779	DAETWFLSK	9	0	1095.52	yes	no	2	0.00027884	182.39	385250	1	1	303	R	T	KRT16	Keratin, type I cytoskeletal 16
221	252	579;580;581	P21333-2	252	P21333-2	DAGEGLLAVQITDPEGKPK	19	1	1937.01	yes	no	2	3.3641e-06	128.44	247050	1	1	1574	K	K	FLNA	Isoform 2 of Filamin-A
222	282	582;583;584	P38646	282	P38646	DAGQISGLNVLR	12	0	1241.67	yes	yes	2	0.00062491	118.76	282350	1	1	207	K	V	HSPA9	Stress-70 protein, mitochondrial
223	30	585;586;587;588	P0DMV8-2	30	P0DMV8-2	DAGVIAGLNVLR	12	0	1196.69	no	no	2	0.00034362	120.55	586740	1	1	105	K	I	HSPA1A	Isoform 2 of Heat shock 70 kDa protein 1A
225	220	591	P07355	220	P07355	DALNIETAIK	10	0	1086.59	no	no	2	0.019059	87.713	64034	1		38	R	T	ANXA2	Annexin A2
226	252	592	P21333-2	252	P21333-2	DAPQDFHPDR	10	0	1196.52	yes	no	2	0.038274	73.9	52222		1	665	R	V	FLNA	Isoform 2 of Filamin-A
227	46	593;594	A0A286YEY1	46	A0A286YEY1	DASGVTFTWTPSSGK	15	0	1539.72	yes	no	2	0.024206	69.331	66878		1	154	R	S	IGHA1	Immunoglobulin heavy constant alpha 1 (Fragment)
228	217	595;596;597;598	P06733	217	P06733	DATNVGDEGGFAPNILENK	19	0	1959.92	yes	no	2	6.888e-22	211.26	363290	1	1	203	K	E	ENO1	Alpha-enolase
229	316	599;600;601;602	P81605	316	P81605	DAVEDLESVGK	11	0	1160.56	yes	no	2	2.4918e-06	169.82	2015100	1	1	86	K	G	DCD	Dermcidin
230	305	603;604;605;606;607;608;609	P62805	305	P62805	DAVTYTEHAK	10	0	1133.54	yes	yes	2;3	8.0534e-07	185.6	1901600	2	2	69	R	R	H4C1	Histone H4
231	305	610	P62805	305	P62805	DAVTYTEHAKR	11	1	1289.64	yes	yes	2	0.0076777	109.16	36025	1		69	R	K	H4C1	Histone H4
232	295	611;612;613;614;615;616;617;618	P60709	295	P60709	DDDIAALVVDNGSGMCK	17	0	1778.78	yes	no	2	1.6255e-09	157.84	922500	2	2	2	M	A	ACTB	Actin, cytoplasmic 1
236	258	640;641;642	P23396	258	P23396	DEILPTTPISEQK	13	0	1469.76	yes	no	2	0.006052	92.906	206860	1	1	215	K	G	RPS3	40S ribosomal protein S3
237	100	643	D6RFX4	100	D6RFX4	DETNYGIPQR	10	0	1191.55	yes	no	2	0.0026057	115.23	174640		1	7	R	A	RACK1	Receptor of-activated protein C kinase 1 (Fragment)
238	234	644;645	P12236	234	P12236	DFLAGGIAAAISK	13	0	1232.68	yes	yes	2	0.0027848	101.2	104840		1	11	K	T	SLC25A6	ADP/ATP translocase 3
239	325	646	Q08211	325	Q08211	DFVNYLVR	8	0	1024.53	yes	yes	2	0.014577	107.69	90164		1	64	R	I	DHX9	ATP-dependent RNA helicase A
240	110	647;648;649	E7EQB2	110	E7EQB2	DGAGDVAFIR	10	0	1019.5	yes	no	2	0.00092846	121.9	258710	1	1	207	R	E	LTF	Lactotransferrin (Fragment)
241	170	650	I3L2Z9	170	I3L2Z9	DGELFEIVIQKMVDR	15	1	1790.92	yes	no	3	0.038057	24.084	0	1		503	R	W	NEURL4	Neuralized-like protein 4 (Fragment)
242	100	651;652;653;654	D6RFX4	100	D6RFX4	DGQAMLWDLNEGK	13	0	1475.67	yes	no	2	3.2987e-06	146.84	164670	1	1	172	K	H	RACK1	Receptor of-activated protein C kinase 1 (Fragment)
243	226	655;656;657;658;659;660	P08670	226	P08670	DGQVINETSQHHDDLE	16	0	1835.79	yes	yes	2;3	1.1216e-13	185.27	3427800	2	2	451	R	_	VIM	Vimentin
244	141	661	F8W726	141	F8W726	DGSLASNPYSGDLTK	15	0	1523.71	yes	no	2	0.011137	83.292	110990	1		861	R	F	UBAP2L	Ubiquitin-associated protein 2-like
245	177	662;663;664	J3KTL2	177	J3KTL2	DGTGVVEFVR	10	0	1077.55	yes	no	2	0.015809	90.05	230800		1	155	R	K	SRSF1	Serine/arginine-rich splicing factor 1
246	114	665	E7EVA0	114	E7EVA0	DGVLTLANNVTPAK	14	0	1411.77	yes	no	2	0.020717	71.98	72272		1	578	K	D	MAP4	Microtubule-associated protein
247	291	666	P53396-2	291	P53396-2	DGVYVLDLAAK	11	0	1162.62	yes	no	2	0.057078	66.267	67679		1	210	K	V	ACLY	Isoform 2 of ATP-citrate synthase
248	340	667	Q15233-2	340	Q15233-2	DKGFGFIR	8	1	938.497	yes	no	2	0.01781	118.74	256900		1	19	K	L	NONO	Isoform 2 of Non-POU domain-containing octamer-binding protein
249	276	668;669;670;671	P35579	276	P35579	DLEGLSQR	8	0	916.461	yes	yes	2	0.0050156	127.68	635820	1	1	1393	K	H	MYH9	Myosin-9
250	276	672;673;674;675	P35579	276	P35579	DLEGLSQRHEEK	12	1	1439.7	yes	yes	2	7.5228e-09	187.58	450970	1	1	1393	K	V	MYH9	Myosin-9
252	334	680	Q14103-3	334	Q14103-3	DLKDYFSK	8	1	1014.5	yes	no	2	0.015572	120.31	453490		1	112	K	F	HNRNPD	Isoform 3 of Heterogeneous nuclear ribonucleoprotein D0
253	101	681	D6R9P3	101	D6R9P3	DLKDYFTK	8	1	1028.52	yes	no	2	0.015362	120.45	476040		1	85	K	F	HNRNPAB	Heterogeneous nuclear ribonucleoprotein A/B
254	317	682;683;684	Q00839	317	Q00839	DLPEHAVLK	9	0	1020.56	yes	no	2	0.015141	94.309	3252300	1	1	627	K	M	HNRNPU	Heterogeneous nuclear ribonucleoprotein U
255	216	685;686;687	P06702	216	P06702	DLQNFLK	7	0	876.471	yes	yes	2	0.013644	124.59	245150	1	1	44	K	K	S100A9	Protein S100-A9
256	95	688	C9JZ20	95	C9JZ20	DLQNVNITLR	10	0	1184.65	yes	no	2	0.016151	89.805	51804	1		84	K	I	PHB	Prohibitin (Fragment)
257	295;303;349	689;690;691;692	P60709;P63267;Q562R1	295	P60709	DLTDYLMK	8	0	997.479	no	no	2	0.0077185	118.74	2876600	1	1	184	R	I	ACTB	Actin, cytoplasmic 1
258	189	693	M0R0P7	189	M0R0P7	DLTTAGAVTQCYR	13	0	1454.68	yes	no	2	0.015235	81.703	141550	1		60	R	D	RPL18A	60S ribosomal protein L18a
259	337	694;695;696;697	Q15058	337	Q15058	DMAEMQRVWKEK	12	2	1549.74	yes	yes	2	0.00035912	117.25	12500000	1	1	761	R	F	KIF14	Kinesin-like protein KIF14
260	114	698	E7EVA0	114	E7EVA0	DMTLPPETNVILTK	14	0	1570.83	yes	no	2	0.059319	62.528	48260	1		466	R	D	MAP4	Microtubule-associated protein
261	45	699	A0A1X7SBZ2	45	A0A1X7SBZ2	DMVGIAQTGSGK	12	0	1162.57	yes	no	2	0.01773	83.087	250970		1	210	R	T	DDX17	RNA helicase
262	305	700;701;702;703;704;705;706;707	P62805	305	P62805	DNIQGITKPAIR	12	1	1324.75	yes	yes	2;3	1.7327e-07	167.71	4499500	4	2	25	R	R	H4C1	Histone H4
263	226	708;709	P08670	226	P08670	DNLAEDIMR	9	0	1075.5	yes	no	2	0.049129	72.096	290690	1	1	176	R	L	VIM	Vimentin
264	223	710;711	P07900	223	P07900	DNSTMGYMAAK	11	0	1187.5	yes	no	2	0.003078	107.03	878220	1	1	621	R	K	HSP90AA1	Heat shock protein HSP 90-alpha
265	42	712;713	A0A1B0GW44	42	A0A1B0GW44	DPDAQPGGELMLGGTDSK	18	0	1786.8	yes	no	2	0.00025977	110.6	86250	1		229	R	Y	CTSD	Cathepsin D
266	271	714;715;716	P31944	271	P31944	DPTAEQFQEELEK	13	0	1562.71	yes	yes	2	0.021017	74.649	95543	1	1	55	R	F	CASP14	Caspase-14
267	222	717;718	P07814	222	P07814	DQDLEPGAPSMGAK	14	0	1414.64	yes	yes	2	0.0013932	110.22	614790	1		1464	R	S	EPRS1	Bifunctional glutamate/proline--tRNA ligase
268	275	719;720	P35527	275	P35527	DQIVDLTVGNNK	12	0	1314.68	yes	yes	2	0.0028135	104.81	54106		1	213	K	T	KRT9	Keratin, type I cytoskeletal 9
269	142	721	F8W930	142	F8W930	DQTPDENEEVIVR	13	0	1542.72	yes	no	2	0.023208	71.976	183840	1		554	R	I	IGF2BP2	Insulin-like growth factor 2 mRNA-binding protein 2
270	223	722;723;724	P07900	223	P07900	DQVANSAFVER	11	0	1234.59	yes	no	2	1.0728e-05	155.88	1156600	1	1	500	K	L	HSP90AA1	Heat shock protein HSP 90-alpha
271	116	725	E7EX29	116	E7EX29	DSTLIMQLLR	10	0	1188.65	yes	no	2	0.042575	70.808	20388		1	221	K	D	YWHAZ	14-3-3 protein zeta/delta (Fragment)
272	295;303	726;727;728;729	P60709;P63267	295	P60709	DSYVGDEAQSK	11	0	1197.52	no	no	2	1.4924e-05	148.78	1596900	1	1	51	K	R	ACTB	Actin, cytoplasmic 1
273	295;303	730;731;732;733;734;735	P60709;P63267	295	P60709	DSYVGDEAQSKR	12	1	1353.62	no	no	2;3	3.4122e-20	260.57	2800200	2	2	51	K	G	ACTB	Actin, cytoplasmic 1
274	183	736	K7EL96	183	K7EL96	DTVATQLSEAVDATR	15	0	1575.77	yes	no	2	0.0025645	96.435	42413		1	110	K	G	PLIN3	Perilipin-3 (Fragment)
275	238;205	737	P13647;P02538	238	P13647	DVDAAYMNK	9	0	1025.45	no	no	2	0.011686	98.044	190000		1	278	K	V	KRT5	Keratin, type II cytoskeletal 5
276	238	738;739;740;741	P13647	238	P13647	DVDAAYMNKVELEAK	15	1	1694.82	no	no	2	6.6071e-05	129.05	321410	1	1	278	K	V	KRT5	Keratin, type II cytoskeletal 5
277	205	742;743;744	P02538	205	P02538	DVDAAYMNKVELQAK	15	1	1693.83	no	no	2	7.6536e-06	145.69	283670	1	1	273	K	A	KRT6A	Keratin, type II cytoskeletal 6A
278	215	745	P05787	215	P05787	DVDEAYMNKVELESR	15	1	1796.83	yes	no	2	0.0050065	100.43	102900		1	199	K	L	KRT8	Keratin, type II cytoskeletal 8
279	209	746;747;748;749;750;751;752;753	P04264	209	P04264	DVDGAYMTK	9	0	998.438	yes	no	2	0.0010544	142.36	18891000	2	2	290	K	V	KRT1	Keratin, type II cytoskeletal 1
280	277	754;755;756;757;758	P35908	277	P35908	DVDNAYMIK	9	0	1067.5	yes	yes	2	0.0010046	143.03	3599400	1	2	288	K	V	KRT2	Keratin, type II cytoskeletal 2 epidermal
281	114	759	E7EVA0	114	E7EVA0	DVKPKPIADAK	11	2	1180.68	yes	no	2	0.043513	60.08	115590	1		1915	K	A	MAP4	Microtubule-associated protein
282	284	760	P47897-2	284	P47897-2	DVLNDTAPR	9	0	999.499	yes	no	2	0.0026996	121.6	464780	1		548	R	A	QARS1	Isoform 2 of Glutamine--tRNA ligase
283	134;311	761;762;763;764	F5H5D3;P68363	311	P68363	DVNAAIATIK	10	0	1014.57	no	no	2	0.00040494	138.24	1383600	1	1	327	K	T	TUBA1B	Tubulin alpha-1B chain
284	152	765	H0YEN0	152	H0YEN0	DVRTRPEVGEMLR	13	2	1556.81	yes	no	4	0.044175	30.004	79210		1	257	R	N	RIC8A	Synembryn-A (Fragment)
285	192	766	O43390	192	O43390	DYAFVHFEDR	10	0	1297.57	yes	no	2	0.032096	78.342	43234		1	375	K	G	HNRNPR	Heterogeneous nuclear ribonucleoprotein R
286	255	767	P22626	255	P22626	DYFEEYGK	8	0	1049.43	yes	no	2	0.026729	93.143	132350		1	130	R	I	HNRNPA2B1	Heterogeneous nuclear ribonucleoproteins A2/B1
287	140	768;769;770;771	F8W6I7	140	F8W6I7	DYFEQYGK	8	0	1048.45	yes	no	2	9.8953e-05	209.84	839360	1	1	123	R	I	HNRNPA1	Helix-destabilizing protein
288	40	772;773	A0A0U1RRM4	40	A0A0U1RRM4	DYGNSPLHR	9	0	1057.49	yes	no	2	0.0023429	124.92	516500		1	486	K	F	PTBP1	Polypyrimidine tract-binding protein 1
289	385	774;775;776;777;778;779	Q9NRR2	385	Q9NRR2	DYPGPGGSILQPDMLCAR	18	0	1945.9	yes	yes	3	0.023558	47.217	566230000	1	1	195	R	G	TPSG1	Tryptase gamma
290	209	780;781;782;783;784;785;786;787	P04264	209	P04264	DYQELMNTK	9	0	1140.51	yes	no	2	1.5062e-13	266.03	9552000	2	2	464	R	L	KRT1	Keratin, type II cytoskeletal 1
291	277	788;789	P35908	277	P35908	DYQELMNVK	9	0	1138.53	no	no	2	7.175e-06	214.05	1431600		1	462	R	L	KRT2	Keratin, type II cytoskeletal 2 epidermal
292	250	790	P20042	250	P20042	DYTYEELLNR	10	0	1314.61	yes	yes	2	0.019988	119.68	0		1	173	R	V	EIF2S2	Eukaryotic translation initiation factor 2 subunit 2
293	67	791;792	A0A6Q8PFJ0	67	A0A6Q8PFJ0	EAALSTALSEKR	12	1	1274.68	yes	no	2	0.00030176	125.54	694550	1	1	145	K	T	LMNA	Prelamin-A/C
294	284	793	P47897-2	284	P47897-2	EAATQAQQTLGSTIDK	16	0	1660.83	yes	no	2	1.1485e-08	152.68	407060	1		35	R	A	QARS1	Isoform 2 of Glutamine--tRNA ligase
296	219	798	P07237	219	P07237	EADDIVNWLK	10	0	1201.6	yes	no	2	0.059001	66.92	30335	1		121	R	K	P4HB	Protein disulfide-isomerase
297	357	799;800;801;802	Q7KZF4	357	Q7KZF4	EADGSETPEPFAAEAK	16	0	1647.73	yes	yes	2	6.8013e-06	140.96	257760	1	1	234	R	F	SND1	Staphylococcal nuclease domain-containing protein 1
298	332	803;804;805;806	Q13283	332	Q13283	EAGEQGDIEPR	11	0	1199.54	yes	yes	2	4.4309e-08	193.62	2739300	1	1	321	R	R	G3BP1	Ras GTPase-activating protein-binding protein 1
299	73	807	A8MUD9	73	A8MUD9	EANNFLWPFK	10	0	1264.62	yes	no	2	0.03304	77.662	37747		1	163	K	L	RPL7	60S ribosomal protein L7
300	304	808;809;810	P62750	304	P62750	EAPAPPKAEAK	11	1	1107.59	yes	yes	2	0.0019065	118.9	663800	1	1	8	K	A	RPL23A	60S ribosomal protein L23a
301	222	811;812	P07814	222	P07814	EAPCVLIYIPDGHTK	15	0	1711.86	yes	no	2	0.012996	80.507	108620	1		694	K	E	EPRS1	Bifunctional glutamate/proline--tRNA ligase
302	114	813	E7EVA0	114	E7EVA0	EAQTLDSQIQETSI	14	0	1561.75	yes	no	2	0.014292	80.719	92311		1	2284	R	_	MAP4	Microtubule-associated protein
303	329	814	Q12906-5	329	Q12906-5	EATDAIGHLDR	11	0	1196.58	yes	no	2	1.4023e-06	171.67	260350		1	298	K	Q	ILF3	Isoform 5 of Interleukin enhancer-binding factor 3
304	261	815;816;817;818	P25705	261	P25705	EAYPGDVFYLHSR	13	0	1552.73	yes	no	2	0.0025632	102.9	492250	1	1	335	R	L	ATP5F1A	ATP synthase subunit alpha, mitochondrial
307	329	831;832	Q12906-5	329	Q12906-5	EDITQSAQHALR	12	0	1367.68	yes	no	2	2.5087e-09	190.36	661610		1	312	R	L	ILF3	Isoform 5 of Interleukin enhancer-binding factor 3
308	331	833;834	Q13151	331	Q13151	EDIYSGGGGGGSR	13	0	1210.52	yes	yes	2	0.011108	86.738	211960	1	1	177	K	S	HNRNPA0	Heterogeneous nuclear ribonucleoprotein A0
309	134;311	835	F5H5D3;P68363	311	P68363	EDMAALEK	8	0	905.416	no	no	2	0.03253	89.698	183850		1	423	R	D	TUBA1B	Tubulin alpha-1B chain
310	140	836;837;838;839;840;841;842	F8W6I7	140	F8W6I7	EDSQRPGAHLTVK	13	1	1436.74	yes	no	2;3	8.6735e-08	169.58	7518700	2	2	93	R	K	HNRNPA1	Helix-destabilizing protein
311	140	843;844;845;846;847;848;849;850	F8W6I7	140	F8W6I7	EDSQRPGAHLTVKK	14	2	1564.83	yes	no	2;3	6.5825e-16	202.61	1381200	3	2	93	R	I	HNRNPA1	Helix-destabilizing protein
312	289	851;852;853;854	P51991	289	P51991	EDSVKPGAHLTVK	13	1	1379.74	yes	no	2	2.0221e-13	212.1	686520	1	1	114	R	K	HNRNPA3	Heterogeneous nuclear ribonucleoprotein A3
313	289	855	P51991	289	P51991	EDSVKPGAHLTVKK	14	2	1507.84	yes	no	3	0.049762	75.102	130300		1	114	R	I	HNRNPA3	Heterogeneous nuclear ribonucleoprotein A3
314	226	856;857;858;859	P08670	226	P08670	EEAENTLQSFR	11	0	1322.61	yes	no	2	0.0040218	102.05	441880	1	1	197	R	Q	VIM	Vimentin
316	255	861	P22626	255	P22626	EESGKPGAHVTVK	13	1	1337.69	yes	no	2	0.00016418	124.48	45574		1	100	R	K	HNRNPA2B1	Heterogeneous nuclear ribonucleoproteins A2/B1
317	368	862;863;864	Q8NC51-4	368	Q8NC51-4	EETQPPVALKK	11	1	1238.69	yes	no	2;3	0.00027683	138.76	566800	2	1	93	K	E	SERBP1	Isoform 4 of Plasminogen activator inhibitor 1 RNA-binding protein
318	67	865;866	A0A6Q8PFJ0	67	A0A6Q8PFJ0	EGDLIAAQAR	10	0	1042.54	yes	no	2	0.00077384	126.39	350310	1	1	124	K	L	LMNA	Prelamin-A/C
319	309	867;868;869	P62937	309	P62937	EGMNIVEAMER	11	0	1277.57	yes	no	2	0.0022053	111.63	164730	1	1	134	K	F	PPIA	Peptidyl-prolyl cis-trans isomerase A
320	144	870	G3V145	144	G3V145	EGVYRVADQVK	11	1	1262.66	yes	no	2	0.026677	78.342	0	1		103	K	K	SDR16C5	Epidermal retinol dehydrogenase 2
321	310	871;872;873;874;875;876	Q5VTE0	310	Q5VTE0	EHALLAYTLGVK	12	0	1313.73	yes	no	2;3	4.4454e-07	160.52	1847100	1	2	135	R	Q	EEF1A1P5	Putative elongation factor 1-alpha-like 3
322	292	877;878	P54136	292	P54136	EIAENITK	8	0	916.487	yes	no	2	0.026729	93.143	738270	1		136	R	H	RARS1	Arginine--tRNA ligase, cytoplasmic
323	275	879;880;881;882	P35527	275	P35527	EIETYHNLLEGGQEDFESSGAGK	23	0	2509.12	yes	no	2;3	7.6261e-26	214.52	1332700	1	2	450	K	I	KRT9	Keratin, type I cytoskeletal 9
324	134;311	883;884	F5H5D3;P68363	311	P68363	EIIDLVLDR	9	0	1084.61	no	no	2	0.0032072	120.27	427940		1	113	K	I	TUBA1B	Tubulin alpha-1B chain
325	195	885;886	U3KQK0	195	U3KQK0	EIQTAVR	7	0	815.45	yes	no	2	0.057097	89.752	388390	1	1	94	R	L	H2BC15	Histone H2B
326	295;303	887;888;889;890;891	P60709;P63267	295	P60709	EITALAPSTMK	11	0	1160.61	no	no	2	0.00023669	123.01	6419500	2	2	316	K	I	ACTB	Actin, cytoplasmic 1
327	262	892;893;894	P26038	262	P26038	EKEELMER	8	1	1062.5	no	no	2	0.0095631	134.77	566370	1	1	343	R	L	MSN	Moesin
328	258	895;896;897;898	P23396	258	P23396	ELAEDGYSGVEVR	13	0	1422.66	yes	no	2	2.3413e-10	188.48	550870	1	1	28	R	V	RPS3	40S ribosomal protein S3
329	13	899	F1T0B3	13	F1T0B3	ELAEQTLNNIK	11	0	1271.67	yes	no	2	0.019854	84.479	70818	1		216	R	Q	DDX1	ATP-dependent RNA helicase DDX1
330	45	900;901	A0A1X7SBZ2	45	A0A1X7SBZ2	ELAQQVQQVADDYGK	15	0	1690.82	yes	no	2	0.00062966	116	128180		1	255	R	C	DDX17	RNA helicase
331	325	902;903;904;905	Q08211	325	Q08211	ELDALDANDELTPLGR	16	0	1740.85	yes	yes	2	1.2079e-08	151.59	182480	1	1	838	R	I	DHX9	ATP-dependent RNA helicase A
332	276	906;907;908;909	P35579	276	P35579	ELEDATETADAMNR	14	0	1564.67	yes	no	2	2.073e-22	248.67	1381600	1	1	1899	R	E	MYH9	Myosin-9
333	287	910;911	P50990-2	287	P50990-2	ELEVQHPAAK	10	0	1120.59	yes	no	2	0.0017303	118.71	56586	1	1	56	R	M	CCT8	Isoform 2 of T-complex protein 1 subunit theta
334	235	912;913	P12273	235	P12273	ELGICPDDAAVIPIK	15	0	1609.84	yes	yes	2	0.0015766	106.42	621570	1		119	R	N	PIP	Prolactin-inducible protein
335	235	914;915;916;917;918	P12273	235	P12273	ELGICPDDAAVIPIKNNR	18	1	1994.03	yes	yes	2;3	0.00024145	117.48	646220	2	2	119	R	F	PIP	Prolactin-inducible protein
336	261	919	P25705	261	P25705	ELIIGDR	7	0	814.455	yes	no	2	0.057912	89.296	480020	1		208	R	Q	ATP5F1A	ATP synthase subunit alpha, mitochondrial
337	225;240	920;921;922	P08238;P14625	225	P08238	ELISNASDALDK	12	0	1274.64	no	no	2	2.1936e-06	148.13	352140	1	1	42	R	I	HSP90AB1	Heat shock protein HSP 90-beta
338	225;240	923	P08238;P14625	225	P08238	ELISNASDALDKIR	14	1	1543.82	no	no	2	0.025501	76.156	166980		1	42	R	Y	HSP90AB1	Heat shock protein HSP 90-beta
339	223	924;925	P07900	223	P07900	ELISNSSDALDK	12	0	1290.63	yes	no	2	0.00107	115.92	184790		1	47	R	I	HSP90AA1	Heat shock protein HSP 90-alpha
340	223	926;927;928	P07900	223	P07900	ELISNSSDALDKIR	14	1	1559.82	yes	no	2	0.006242	98.676	278820	1	1	47	R	Y	HSP90AA1	Heat shock protein HSP 90-alpha
341	13	929;930;931	F1T0B3	13	F1T0B3	ELLIIGGVAAR	11	0	1110.68	yes	no	2	0.0026742	109.16	131000	1	1	239	R	D	DDX1	ATP-dependent RNA helicase DDX1
342	172	932;933;934;935	J3KPS3	172	J3KPS3	ELSDIAHR	8	0	939.477	yes	no	2	0.0077185	118.74	955140	1	1	15	K	I	ALDOA	Fructose-bisphosphate aldolase
343	237	936;937	P13645	237	P13645	ELTTEIDNNIEQISSYK	17	0	1995.96	yes	yes	2	0.00059895	109.87	84975		1	346	K	S	KRT10	Keratin, type I cytoskeletal 10
344	276	938	P35579	276	P35579	EMEAELEDERK	11	1	1377.61	yes	no	2	0.00931	106.16	251810		1	1593	R	Q	MYH9	Myosin-9
345	116	939;940	E7EX29	116	E7EX29	EMQPTHPIR	9	0	1107.55	yes	no	2	0.021909	89.886	389570	1	1	167	K	L	YWHAZ	14-3-3 protein zeta/delta (Fragment)
346	368	941	Q8NC51-4	368	Q8NC51-4	EMTLDEWK	8	0	1050.47	yes	no	2	0.053379	77.318	133300		1	266	K	A	SERBP1	Isoform 4 of Plasminogen activator inhibitor 1 RNA-binding protein
347	122	942	E9PEB5	122	E9PEB5	EMVLELIR	8	0	1001.56	yes	no	2	0.049747	79.474	80886		1	249	K	D	FUBP1	Far upstream element-binding protein 1
348	316	943;944;945;946	P81605	316	P81605	ENAGEDPGLAR	11	0	1127.52	yes	no	2	1.4154e-05	150.09	6126300	1	1	43	K	Q	DCD	Dermcidin
349	269	947;948	P31151	269	P31151	ENFPNFLSACDK	12	0	1440.63	yes	no	2	0.00011556	123.28	272550		1	38	K	K	S100A7	Protein S100-A7
350	269	949;950	P31151	269	P31151	ENFPNFLSACDKK	13	1	1568.73	yes	no	2	0.0098033	96.371	175080	1		38	K	G	S100A7	Protein S100-A7
351	192	951	O43390	192	O43390	ENILEEFSK	9	0	1107.54	yes	no	2	0.046388	73.887	118730		1	260	K	V	HNRNPR	Heterogeneous nuclear ribonucleoprotein R
352	251	952;953	P20930	251	P20930	ENLPISGHK	9	0	993.524	yes	yes	2	0.0018852	131.12	172010		1	92	K	H	FLG	Filaggrin
353	359	954	Q7Z406	359	Q7Z406	EQADFALEALAK	12	0	1304.66	yes	no	2	9.2099e-05	128.36	433150		1	434	K	A	MYH14	Myosin-14
354	276	955;956;957;958;959	P35579	276	P35579	EQEVNILKK	9	1	1099.62	yes	yes	2;3	0.00093264	179.37	1284400	2	1	1166	R	T	MYH9	Myosin-9
355	234;213	960;961	P12236;P05141	234	P12236	EQGVLSFWR	9	0	1120.57	no	no	2	0.0005553	157.99	399860	1	1	64	K	G	SLC25A6	ADP/ATP translocase 3
357	129	963	F2Z2E2	129	F2Z2E2	EQLSDMMVLDK	11	0	1307.61	yes	no	2	0.044234	45.764	31828		1	885	K	Q	IQGAP3	Ras GTPase-activating-like protein IQGAP3
358	225	964;965;966;967	P08238	225	P08238	EQVANSAFVER	11	0	1248.61	yes	no	2	0.0043936	100.09	1551000	1	1	492	K	V	HSP90AB1	Heat shock protein HSP 90-beta
359	262	968;969	P26038	262	P26038	ESEAVEWQQK	10	0	1232.57	yes	yes	2	6.755e-07	187.99	877560	1	1	439	K	A	MSN	Moesin
360	334	970	Q14103-3	334	Q14103-3	ESESVDKVMDQK	12	1	1393.64	yes	no	2	0.00027604	122.39	264210		1	147	K	E	HNRNPD	Isoform 3 of Heterogeneous nuclear ribonucleoprotein D0
361	334	971;972	Q14103-3	334	Q14103-3	ESESVDKVMDQKEHK	15	2	1787.84	yes	no	3	0.050493	71.976	256500	1	1	147	K	L	HNRNPD	Isoform 3 of Heterogeneous nuclear ribonucleoprotein D0
362	83	973;974;975;976;977;978	J3QS39	83	J3QS39	ESTLHLVLR	9	0	1066.61	yes	no	2;3	0.00063043	149.82	2243400	1	2	64	K	L	UBB	Polyubiquitin-B (Fragment)
363	19	979;980	J3KR24	19	J3KR24	ESVDHLTIPSR	11	0	1252.64	yes	no	2	0.0021626	111.86	571510	1		501	R	C	IARS1	Isoleucyl-tRNA synthetase
364	252	981;982	P21333-2	252	P21333-2	ETGEHLVHVK	10	0	1147.6	yes	no	2	0.02611	82.645	122810	1	1	2007	K	K	FLNA	Isoform 2 of Filamin-A
365	341;196	983;984;985	Q15323;O76013-2	341	Q15323	ETMQFLNDR	9	0	1152.52	no	no	2	0.0043083	115.7	389870	2		58	K	L	KRT31	Keratin, type I cuticular Ha1
366	226	986;987;988;989	P08670	226	P08670	ETNLDSLPLVDTHSK	15	0	1667.84	yes	yes	2	1.0567e-05	140.93	695710	1	1	425	R	R	VIM	Vimentin
367	226	990;991	P08670	226	P08670	ETNLDSLPLVDTHSKR	16	1	1823.94	yes	yes	2	2.9949e-05	137.27	387890	1	1	425	R	T	VIM	Vimentin
368	133	992	H7C144	133	H7C144	ETTDTDTADQVIASFK	16	0	1740.81	yes	no	2	0.0075275	86.367	64651		1	269	R	V	ACTN4	Alpha-actinin-4 (Fragment)
369	236	993;994;995;996	P13639	236	P13639	ETVSEESNVLCLSK	14	0	1593.76	yes	yes	2	2.2129e-08	161.49	271690	1	1	581	R	S	EEF2	Elongation factor 2
371	207	1005;1006	P02768	207	P02768	ETYGEMADCCAK	12	0	1433.53	yes	no	2	0.0029288	104.07	1323500		1	106	R	Q	ALB	Albumin
372	204;322	1007;1008;1009;1010	P02533;Q04695	204	P02533	EVATNSELVQSGK	13	0	1360.68	no	no	2	1.3692e-10	193.11	4186500	1	1	316	R	S	KRT14	Keratin, type I cytoskeletal 14
373	221;312	1011;1012;1013;1014	Q5JP53;P68371	221	Q5JP53	EVDEQMLNVQNK	12	0	1445.68	no	no	2	1.161e-15	229.68	1374200	1	1	307	K	N	TUBB	Tubulin beta chain
374	249	1015;1016	P19338	249	P19338	EVFEDAAEIR	10	0	1177.56	yes	no	2	6.7191e-05	157.38	721610		1	411	K	L	NCL	Nucleolin
375	227	1017;1018	P08779	227	P08779	EVFTSSSSSSSR	12	0	1259.56	yes	yes	2	0.015762	92.792	0		2	442	R	Q	KRT16	Keratin, type I cytoskeletal 16
376	222	1019	P07814	222	P07814	EVIPVNVPEAQEEMK	15	0	1710.85	yes	no	2	0.0010229	112.02	144630	1		514	K	E	EPRS1	Bifunctional glutamate/proline--tRNA ligase
377	104	1020;1021;1022	D6RAT0	104	D6RAT0	EVQTNDLKEVVNK	13	1	1514.79	yes	no	2	6.9876e-10	185.2	630650	1	1	138	R	L	RPS3A	40S ribosomal protein S3a
378	310	1023;1024;1025	Q5VTE0	310	Q5VTE0	EVSTYIKK	8	1	966.539	yes	no	2	0.02216	118.74	1045400	1	1	173	K	I	EEF1A1P5	Putative elongation factor 1-alpha-like 3
379	101	1026;1027;1028;1029	D6R9P3	101	D6R9P3	EVYQQQQYGSGGR	13	0	1498.68	yes	no	2	3.387e-22	271.04	1941700	1	1	233	K	G	HNRNPAB	Heterogeneous nuclear ribonucleoprotein A/B
381	226	1034;1035;1036;1037	P08670	226	P08670	EYQDLLNVK	9	0	1120.58	no	no	2	0.00049384	164.68	2092900	1	1	382	R	M	VIM	Vimentin
382	238	1038;1039;1040;1041	P13647	238	P13647	EYQELMNTK	9	0	1154.53	yes	no	2	0.00012272	192.64	1740000	1	1	452	R	L	KRT5	Keratin, type II cytoskeletal 5
383	205;215	1042;1043;1044	P02538;P05787	205	P02538	EYQELMNVK	9	0	1152.55	no	no	2	1.2326e-08	232.72	481570	1	1	447	K	L	KRT6A	Keratin, type II cytoskeletal 6A
384	340	1045;1046	Q15233-2	340	Q15233-2	FACHSASLTVR	11	0	1247.61	yes	no	2;3	0.015195	88.155	753610		2	54	R	N	NONO	Isoform 2 of Non-POU domain-containing octamer-binding protein
385	226	1047;1048;1049;1050	P08670	226	P08670	FADLSEAANR	10	0	1092.52	yes	no	2	3.4883e-06	173.24	4703100	1	1	295	K	N	VIM	Vimentin
386	226	1051;1052;1053;1054;1055	P08670	226	P08670	FADLSEAANRNNDALR	16	1	1775.86	yes	no	2;3	0.0043857	97.2	967380	2	2	295	K	Q	VIM	Vimentin
387	287	1056	P50990-2	287	P50990-2	FAEAFEAIPR	10	0	1149.58	yes	no	2	0.032096	78.342	48445		1	422	K	A	CCT8	Isoform 2 of T-complex protein 1 subunit theta
388	226	1057;1058;1059	P08670	226	P08670	FANYIDKVR	9	1	1124.6	yes	no	2	0.0040501	132.88	861490	1	1	114	R	F	VIM	Vimentin
389	340	1060;1061;1062	Q15233-2	340	Q15233-2	FAQPGSFEYEYAMR	14	0	1694.74	yes	no	2	0.0061533	91.789	422550	1	1	168	R	W	NONO	Isoform 2 of Non-POU domain-containing octamer-binding protein
390	238;277;205;215;386	1063;1064	P13647;P35908;P02538;P05787;Q9NSB2	277	P35908	FASFIDK	7	0	826.423	no	no	2	0.013924	126.28	5242300	1	1	189	K	V	KRT2	Keratin, type II cytoskeletal 2 epidermal
391	238;277;205;215;386	1065;1066;1067;1068;1069;1070	P13647;P35908;P02538;P05787;Q9NSB2	277	P35908	FASFIDKVR	9	1	1081.59	no	no	2;3	0.016738	109.66	5318000	2	2	189	K	F	KRT2	Keratin, type II cytoskeletal 2 epidermal
392	256	1071;1072	P23246	256	P23246	FATHAAALSVR	11	0	1142.62	yes	no	2;3	0.031886	91.093	350030	2		366	R	N	SFPQ	Splicing factor, proline- and glutamine-rich
393	95	1073;1074	C9JZ20	95	C9JZ20	FDAGELITQR	10	0	1148.58	yes	no	2	0.023083	84.821	129520		1	134	R	E	PHB	Prohibitin (Fragment)
394	284	1075;1076;1077	P47897-2	284	P47897-2	FDDTNPEKEEAK	12	1	1421.63	yes	no	2;3	2.5444e-13	224.25	291350	2		291	R	F	QARS1	Isoform 2 of Glutamine--tRNA ligase
395	42	1078;1079;1080;1081	A0A1B0GW44	42	A0A1B0GW44	FDGILGMAYPR	11	0	1238.61	yes	no	2	0.00023125	123.62	296010	2	1	188	K	I	CTSD	Cathepsin D
396	231	1082;1083	P11142	231	P11142	FEELNADLFR	10	0	1252.61	yes	no	2	0.00066701	129.82	88815		1	302	R	G	HSPA8	Heat shock cognate 71 kDa protein
397	318	1084;1085	Q01469	318	Q01469	FEETTADGR	9	0	1024.45	yes	no	2	0.012411	96.143	51520		1	73	K	K	FABP5	Fatty acid-binding protein 5
398	310	1086	Q5VTE0	310	Q5VTE0	FEKEAAEMGK	10	1	1138.53	yes	no	2	0.030059	83.182	0		1	42	K	G	EEF1A1P5	Putative elongation factor 1-alpha-like 3
399	202	1087;1088	P00966	202	P00966	FELSCYSLAPQIK	13	0	1554.78	yes	no	2	0.0071061	91.62	89118		1	128	R	V	ASS1	Argininosuccinate synthase
400	275	1089;1090;1091;1092;1093;1094;1095	P35527	275	P35527	FEMEQNLR	8	0	1065.49	yes	no	2	0.003314	141.52	1784900	2	2	243	K	Q	KRT9	Keratin, type I cytoskeletal 9
401	241	1096;1097;1098;1099	P14868	241	P14868	FGAPPHAGGGIGLER	15	0	1434.74	yes	no	2;3	0.013726	76.759	463530	2		461	R	V	DARS1	Aspartate--tRNA ligase, cytoplasmic
402	334	1100;1101;1102;1103	Q14103-3	334	Q14103-3	FGEVVDCTLK	10	0	1166.56	yes	no	2	0.00087583	123.11	980470	1	1	120	K	L	HNRNPD	Isoform 3 of Heterogeneous nuclear ribonucleoprotein D0
403	47	1104;1105	A0A2R8Y4F5	47	A0A2R8Y4F5	FGGGNPELLTQMVSK	15	0	1576.79	yes	no	2	0.01009	84.859	103990		1	576	R	G	HADHA	Enoyl-CoA hydratase
404	19	1106;1107	J3KR24	19	J3KR24	FGNWLK	6	0	763.402	yes	no	2	0.013941	136.44	153140	1		445	R	D	IARS1	Isoleucyl-tRNA synthetase
405	355	1108;1109;1110;1111;1112;1113;1114;1115;1116;1117;1118;1119;1120	Q6UWP8	355	Q6UWP8	FGQGAHHAAGQAGNEAGR	18	0	1734.79	yes	no	2;3;4	7.1642e-07	132.25	1991300	3	3	242	K	F	SBSN	Suprabasin
406	256	1121;1122;1123	P23246	256	P23246	FGQGGAGPVGGQGPR	15	0	1340.66	yes	yes	2	3.5691e-05	124.42	2847000	1	1	667	R	G	SFPQ	Splicing factor, proline- and glutamine-rich
407	60	1124;1125	A0A590UK99	60	A0A590UK99	FGQGSGPIVLDDVR	14	0	1458.75	yes	no	2	0.0050886	93.237	104930		1	115	R	C	DMBT1	Deleted in malignant brain tumors 1 protein (Fragment)
408	355	1126;1127;1128;1129	Q6UWP8	355	Q6UWP8	FGQGVDNAAGQAGNEAGR	18	0	1717.78	yes	yes	2	2.3851e-21	210.39	1295200	1	1	152	K	F	SBSN	Suprabasin
409	355	1130;1131;1132;1133;1134;1135;1136;1137;1138;1139	Q6UWP8	355	Q6UWP8	FGQGVHHAAGQAGNEAGR	18	0	1762.82	yes	no	2;3;4	1.0215e-06	135.79	1482800	3	3	170	R	F	SBSN	Suprabasin
410	355	1140;1141;1142;1143	Q6UWP8	355	Q6UWP8	FGQGVHHTAGQVGK	14	0	1421.72	yes	yes	2;3	5.374e-05	123.68	229020	1	2	278	K	E	SBSN	Suprabasin
411	249	1144;1145	P19338	249	P19338	FGYVDFESAEDLEK	14	0	1647.73	yes	yes	2	0.00077193	115.68	83757		1	349	K	A	NCL	Nucleolin
412	284	1146;1147;1148;1149	P47897-2	284	P47897-2	FHKPGENYK	9	1	1118.55	yes	no	2;3	0.013073	107.69	221880	2		220	K	T	QARS1	Isoform 2 of Glutamine--tRNA ligase
413	63	1150	A0A5F9ZHM4	63	A0A5F9ZHM4	FIIPQIVK	8	0	956.606	yes	no	2	0.053817	77.058	258760		1	120	K	Y	LDHB	L-lactate dehydrogenase
415	207	1159;1160;1161;1162	P02768	207	P02768	FKDLGEENFK	10	1	1225.6	yes	no	2	0.00042863	145.28	1236100	1	1	35	R	A	ALB	Albumin
416	81	1163;1164	Q5T7C4	81	Q5T7C4	FKDPNAPK	8	1	915.481	yes	no	2	0.014766	120.87	378360	1		89	K	R	HMGB1	High mobility group protein B1
417	327	1165	Q09666	327	Q09666	FKMPEMHFK	9	1	1193.57	yes	no	3	0.032913	61.56	44003		1	1183	K	T	AHNAK	Neuroblast differentiation-associated protein AHNAK
418	327	1166	Q09666	327	Q09666	FKMPEMNIK	9	1	1136.57	yes	no	3	0.020436	70.552	0		1	806	K	V	AHNAK	Neuroblast differentiation-associated protein AHNAK
419	238;226;205;215;11;386;313	1167;1168	P13647;P08670;P02538;P05787;A0A087X106;Q9NSB2;P78386	238	P13647	FLEQQNK	7	0	905.461	no	no	2	0.014969	133.12	1965100	1		188	R	V	KRT5	Keratin, type II cytoskeletal 5
420	277;209	1169;1170;1171;1172	P35908;P04264	209	P04264	FLEQQNQVLQTK	12	0	1474.78	no	no	2	4.6248e-27	279.75	51966000	1	1	200	R	W	KRT1	Keratin, type II cytoskeletal 1
421	72	1173;1174	A8MU58	72	A8MU58	FLFSLFGQK	9	0	1085.59	yes	no	2	0.031455	83.647	18797	1		138	R	H	AIMP2	Aminoacyl tRNA synthase complex-interacting multifunctional protein 2
422	19	1175;1176	J3KR24	19	J3KR24	FLIQNVLR	8	0	1001.6	yes	no	2	0.0047693	129.68	857100	1		662	R	L	IARS1	Isoleucyl-tRNA synthetase
423	332	1177;1178;1179;1180	Q13283	332	Q13283	FMQTFVLAPEGSVANK	16	0	1737.88	yes	no	2	1.6423e-05	131.18	1351400	1	1	108	R	F	G3BP1	Ras GTPase-activating protein-binding protein 1
424	392	1181;1182;1183;1184	Q9UN86-2	392	Q9UN86-2	FMQTFVLAPEGSVPNK	16	0	1763.89	yes	no	2	1.5484e-06	146.3	364550	1	1	108	K	F	G3BP2	Isoform B of Ras GTPase-activating protein-binding protein 2
425	131	1185;1186;1187;1188	F5H3X6	131	F5H3X6	FNASQLITQR	10	0	1176.63	yes	no	2	0.0035456	111.5	216610	1	1	159	K	A	PHB2	Prohibitin (Fragment)
426	324	1189;1190;1191	Q07666-2	324	Q07666-2	FNFVGK	6	0	710.375	yes	no	2	0.012999	138.53	2148100	1	1	145	K	I	KHDRBS1	Isoform 2 of KH domain-containing, RNA-binding, signal transduction-associated protein 1
427	222	1192;1193	P07814	222	P07814	FNHWELK	7	0	972.482	yes	yes	2	0.013336	133.6	393700	1		1355	K	G	EPRS1	Bifunctional glutamate/proline--tRNA ligase
428	108	1194	J3QRI7	108	J3QRI7	FNPFVTSDR	9	0	1081.52	yes	no	2	0.04639	73.885	202840	1		3	K	S	RPL26	60S ribosomal protein L26 (Fragment)
429	86	1195;1196;1197	B5MDF5	86	B5MDF5	FNVWDTAGQEK	11	0	1293.6	yes	no	2	1.5394e-07	176.87	380590	1	1	61	K	F	RAN	GTP-binding nuclear protein Ran
430	292	1198;1199	P54136	292	P54136	FPEILQK	7	0	873.496	yes	no	2	0.016369	140.98	323560	1		581	R	I	RARS1	Arginine--tRNA ligase, cytoplasmic
431	221;312	1200;1201	Q5JP53;P68371	221	Q5JP53	FPGQLNADLRK	11	1	1257.68	no	no	2	0.009199	90.913	432750	1	1	224	R	L	TUBB	Tubulin beta chain
432	304	1202;1203	P62750	304	P62750	FPLTTESAMK	10	0	1123.56	yes	no	2	0.03322	77.533	147810	1		79	K	K	RPL23A	60S ribosomal protein L23a
433	110	1204;1205	E7EQB2	110	E7EQB2	FQLFGSPSGQK	11	0	1194.6	yes	no	2	0.057078	66.267	163050	1	1	292	K	D	LTF	Lactotransferrin (Fragment)
434	207	1206;1207;1208	P02768	207	P02768	FQNALLVR	8	0	959.555	yes	no	2	0.008553	117.4	762060	1	1	427	K	Y	ALB	Albumin
435	241	1209;1210	P14868	241	P14868	FQTEIQTVNK	10	0	1206.62	yes	no	2	9.622e-05	150.15	659940	1		321	R	Q	DARS1	Aspartate--tRNA ligase, cytoplasmic
436	72	1211	A8MU58	72	A8MU58	FSIQTMCPIEGEGNIAR	17	0	1921.9	yes	no	2	0.012664	71.263	85413	1		121	K	F	AIMP2	Aminoacyl tRNA synthase complex-interacting multifunctional protein 2
437	350	1212;1213;1214	Q5D862	350	Q5D862	FSNSSSSNEFSK	12	0	1319.56	yes	yes	2	3.2117e-05	141.37	699270	1	1	404	R	C	FLG2	Filaggrin-2
438	209	1215;1216;1217;1218;1219;1220	P04264	209	P04264	FSSCGGGGGSFGAGGGFGSR	20	0	1764.73	yes	no	2;3	5.908e-22	202.94	4149100	1	2	46	R	S	KRT1	Keratin, type II cytoskeletal 1
439	275	1221;1222;1223;1224	P35527	275	P35527	FSSSSGYGGGSSR	13	0	1234.52	yes	yes	2	0.00021833	120.9	18630000	1	1	47	R	V	KRT9	Keratin, type I cytoskeletal 9
440	154	1225;1226	H0YH81	154	H0YH81	FTQAGSEVSALLGR	14	0	1434.75	yes	no	2	3.3688e-08	155.09	125010		1	248	R	I	ATP5F1B	ATP synthase subunit beta (Fragment)
441	222	1227;1228	P07814	222	P07814	FVELPGAEMGK	11	0	1176.58	yes	no	2	0.037283	70.728	656520	1		187	K	V	EPRS1	Bifunctional glutamate/proline--tRNA ligase
442	366	1229;1230	Q8IZJ1-2	366	Q8IZJ1-2	FYEMYLLINK	10	0	1332.68	yes	no	3	0.025136	53.756	290280	1	1	566	K	A	UNC5B	Isoform 2 of Netrin receptor UNC5B
443	235	1231;1232	P12273	235	P12273	FYTIEILK	8	0	1025.58	yes	yes	2	0.046857	81.191	111660		1	137	R	V	PIP	Prolactin-inducible protein
444	332	1233;1234;1235	Q13283	332	Q13283	FYVHNDIFR	9	0	1209.59	yes	no	2;3	0.011251	93.598	330700	1	1	124	K	Y	G3BP1	Ras GTPase-activating protein-binding protein 1
446	239	1240;1241;1242;1243	P14618-2	239	P14618-2	GADFLVTEVENGGSLGSK	18	0	1778.87	yes	no	2	1.3339e-14	174.68	303060	1	1	189	K	K	PKM	Isoform M1 of Pyruvate kinase PKM
447	212	1244	P05109	212	P05109	GADVWFK	7	0	821.407	yes	yes	2	0.049502	94.006	55964	1		50	K	E	S100A8	Protein S100-A8
448	328	1245;1246	Q12904	328	Q12904	GAEADQIIEYLK	12	0	1348.69	yes	no	2	0.00062401	118.76	110520	1		15	K	Q	AIMP1	Aminoacyl tRNA synthase complex-interacting multifunctional protein 1
449	185	1247	K7ELW0	185	K7ELW0	GAEEMETVIPVDVMR	15	0	1674.8	yes	no	2	0.014543	78.191	52927		1	13	K	R	PARK7	Parkinson disease protein 7
450	4	1248	H7C123	4	H7C123	GAFGKPQGTVAR	12	1	1187.64	yes	no	2	0.054122	77.597	207210	1		27	R	V	RPL10	60S ribosomal protein L10 (Fragment)
451	105	1249	D6RBL5	105	D6RBL5	GAGTDDHTLIR	11	0	1154.57	yes	no	2	0.043378	83.045	0		1	201	K	V	ANXA5	Annexin
452	252	1250;1251;1252;1253	P21333-2	252	P21333-2	GAGTGGLGLAVEGPSEAK	18	0	1569.8	yes	no	2	2.1304e-06	132.51	479210	1	1	1382	R	M	FLNA	Isoform 2 of Filamin-A
453	53	1254	A0A494C1T2	53	A0A494C1T2	GALALAQAVQR	11	0	1096.64	yes	no	2	0.0044501	99.788	66799		1	539	K	A	MTHFD1	C-1-tetrahydrofolate synthase, cytoplasmic (Fragment)
454	276	1255;1256;1257;1258	P35579	276	P35579	GALALEEKR	9	1	985.556	yes	no	2	0.016451	113.66	795900	1	1	1717	K	R	MYH9	Myosin-9
455	210	1259;1260;1261	P04406	210	P04406	GALQNIIPASTGAAK	15	0	1410.78	yes	no	2	0.0089969	86.497	8057000	1	1	201	R	A	GAPDH	Glyceraldehyde-3-phosphate dehydrogenase
456	233	1262	P11498	233	P11498	GANAVGYTNYPDNVVFK	17	0	1827.88	yes	yes	2	0.0035335	91.14	81609	1		645	R	F	PC	Pyruvate carboxylase, mitochondrial
457	229	1263	P10809	229	P10809	GANPVEIRR	9	1	1010.56	yes	no	2	0.058422	90.906	108590		1	134	K	G	HSPD1	60 kDa heat shock protein, mitochondrial
458	370	1264;1265	Q92522	370	Q92522	GAPAAATAPAPTAHK	15	0	1330.7	yes	yes	2	9.2444e-14	198.37	233930		1	129	R	A	H1-10	Histone H1.10
459	234;213	1266;1267;1268;1269	P12236;P05141	234	P12236	GAWSNVLR	8	0	901.477	no	no	2	0.0063993	120.87	268380	1	1	273	K	G	SLC25A6	ADP/ATP translocase 3
460	153	1270	H0YEN5	153	H0YEN5	GCTATLGNFAK	11	0	1138.54	yes	no	2	0.0067476	94.82	216280		1	130	R	A	RPS2	40S ribosomal protein S2 (Fragment)
461	29	1271;1272;1273	H7BY36	29	H7BY36	GDATVSYEDPPTAK	14	0	1449.66	yes	no	2	3.9265e-08	152	786330	1	1	67	K	A	EWSR1	RNA-binding protein EWS (Fragment)
462	222	1274;1275	P07814	222	P07814	GDIIQLQR	8	0	941.529	yes	no	2	0.021247	96.948	227110	1		667	K	R	EPRS1	Bifunctional glutamate/proline--tRNA ligase
463	239	1276;1277;1278;1279	P14618-2	239	P14618-2	GDLGIEIPAEK	11	0	1140.6	yes	no	2	0.0025671	109.72	2422200	1	1	295	R	V	PKM	Isoform M1 of Pyruvate kinase PKM
464	276	1280;1281;1282	P35579	276	P35579	GDLPFVVPR	9	0	998.555	yes	no	2	0.029974	84.615	204080	1	1	1924	R	R	MYH9	Myosin-9
465	239	1283;1284;1285	P14618-2	239	P14618-2	GDYPLEAVR	9	0	1018.51	yes	no	2	0.0085833	106.18	521030	1	1	368	K	M	PKM	Isoform M1 of Pyruvate kinase PKM
466	289	1286	P51991	289	P51991	GEEGHDPKEPEQLRK	15	2	1747.85	yes	yes	4	0.050668	25.122	46029		1	22	R	L	HNRNPA3	Heterogeneous nuclear ribonucleoprotein A3
467	327	1287	Q09666	327	Q09666	GEGPEVDVNLPK	12	0	1252.63	yes	no	2	0.018129	82.705	125390		1	1141	K	A	AHNAK	Neuroblast differentiation-associated protein AHNAK
468	236	1288;1289;1290;1291	P13639	236	P13639	GEGQLGPAER	10	0	1012.49	yes	yes	2	0.0051464	105.13	600770	1	1	240	K	A	EEF2	Elongation factor 2
469	292	1292	P54136	292	P54136	GESFYQDR	8	0	1000.42	yes	no	2	0.040117	113.66	0	1		334	R	M	RARS1	Arginine--tRNA ligase, cytoplasmic
471	80	1295;1296	G3V576	80	G3V576	GFAFVQYVNER	11	0	1328.65	yes	no	2	0.0047594	98.156	151950		1	51	K	N	HNRNPC	Heterogeneous nuclear ribonucleoproteins C1/C2
472	140	1297;1298;1299;1300	F8W6I7	140	F8W6I7	GFAFVTFDDHDSVDK	15	0	1698.75	yes	no	2;3	6.8724e-17	201.3	700220	1	2	147	R	I	HNRNPA1	Helix-destabilizing protein
473	281	1301;1302;1303;1304	P38159	281	P38159	GFAFVTFESPADAK	14	0	1485.71	yes	no	2	1.2871e-08	166.62	299230	1	1	50	R	D	RBMX	RNA-binding motif protein, X chromosome
474	143	1305	F8WJN3	143	F8WJN3	GFALVGVGSEASSK	14	0	1307.67	yes	no	2	0.021711	70.628	34801	1		125	K	K	CPSF6	Cleavage and polyadenylation specificity factor subunit 6
475	194;192	1306;1307;1308;1309	O60506-4;O43390	194	O60506-4	GFCFLEYEDHK	11	0	1443.61	no	no	2	6.4274e-08	190.57	632340	1	1	287	R	T	SYNCRIP	Isoform 4 of Heterogeneous nuclear ribonucleoprotein Q
476	292	1310;1311	P54136	292	P54136	GFDILGIKPVQR	12	1	1341.78	yes	no	2	0.0043085	110.84	256400	1		648	K	M	RARS1	Arginine--tRNA ligase, cytoplasmic
478	249	1315;1316;1317;1318	P19338	249	P19338	GFGFVDFNSEEDAK	14	0	1560.67	yes	no	2	2.0058e-16	206.66	1635900	1	1	611	K	A	NCL	Nucleolin
479	334	1319;1320	Q14103-3	334	Q14103-3	GFGFVLFK	8	0	913.506	yes	no	2	0.048083	80.462	839950	1	1	139	R	E	HNRNPD	Isoform 3 of Heterogeneous nuclear ribonucleoprotein D0
480	331	1321	Q13151	331	Q13151	GFGFVYFQNHDAADK	15	0	1714.77	yes	yes	3	0.041307	49.333	64169		1	140	R	A	HNRNPA0	Heterogeneous nuclear ribonucleoprotein A0
481	263	1322;1323;1324;1325	P26373	263	P26373	GFSLEELR	8	0	949.487	yes	no	2	0.0018526	179.21	673710	1	1	75	R	V	RPL13	60S ribosomal protein L13
482	277	1326;1327;1328;1329	P35908	277	P35908	GFSSGSAVVSGGSR	14	0	1253.6	yes	yes	2	8.8994e-10	173.25	18006000	1	1	21	R	R	KRT2	Keratin, type II cytoskeletal 2 epidermal
483	277	1330	P35908	277	P35908	GFSSGSAVVSGGSRR	15	1	1409.7	yes	yes	3	0.047032	37.613	58932	1		21	R	S	KRT2	Keratin, type II cytoskeletal 2 epidermal
484	241	1331;1332	P14868	241	P14868	GFVEIQTPK	9	0	1017.55	yes	no	2	0.0093296	104.22	206790	1		214	K	I	DARS1	Aspartate--tRNA ligase, cytoplasmic
485	368	1333	Q8NC51-4	368	Q8NC51-4	GFVLHK	6	0	699.407	yes	no	2	0.049479	112.58	217100	1		301	K	S	SERBP1	Isoform 4 of Plasminogen activator inhibitor 1 RNA-binding protein
486	293	1334	P56192	293	P56192	GFVLQDTVEQLR	12	0	1403.74	yes	no	2	0.022426	96.756	50093	1		377	R	C	MARS1	Methionine--tRNA ligase, cytoplasmic
487	292	1335;1336	P54136	292	P54136	GFVQVDDGRK	10	1	1119.57	yes	no	2	0.0001538	160.77	427400	1		353	R	I	RARS1	Arginine--tRNA ligase, cytoplasmic
488	209	1337;1338;1339	P04264	209	P04264	GGGGGGYGSGGSSYGSGGGSYGSGGGGGGGR	31	0	2382.94	yes	no	2;3	4.8852e-25	184.12	3633500	2	1	519	R	G	KRT1	Keratin, type II cytoskeletal 1
489	255	1340;1341	P22626	255	P22626	GGGGNFGPGPGSNFR	15	0	1376.62	yes	no	2	6.5344e-06	143.58	7001600		1	214	R	G	HNRNPA2B1	Heterogeneous nuclear ribonucleoproteins A2/B1
490	258	1342	P23396	258	P23396	GGKPEPPAMPQPVPTA	16	1	1572.8	yes	no	2	0.019946	84.41	313500		1	228	K	_	RPS3	40S ribosomal protein S3
491	336	1343	Q14315-2	336	Q14315-2	GGLVGTPAPFSIDTK	15	0	1458.77	yes	no	2	0.030682	68.044	82060	1		1074	K	G	FLNC	Isoform 2 of Filamin-C
492	255	1344;1345;1346	P22626	255	P22626	GGNFGFGDSR	10	0	1012.44	yes	no	2	0.00079461	125.72	5394500		2	204	R	G	HNRNPA2B1	Heterogeneous nuclear ribonucleoproteins A2/B1
493	277	1347;1348;1349;1350	P35908	277	P35908	GGSGGGGSISGGGYGSGGGSGGR	23	0	1740.74	yes	yes	2	2.8084e-18	183.27	3470100	1	1	550	R	Y	KRT2	Keratin, type II cytoskeletal 2 epidermal
494	275	1351	P35527	275	P35527	GGSGGSHGGGSGFGGESGGSYGGGEEASGSGGGYGGGSGK	40	0	3222.27	yes	no	3	9.0367e-13	99.151	1356900	1		580	R	S	KRT9	Keratin, type I cytoskeletal 9
495	275	1352;1353;1354;1355;1356;1357;1358	P35527	275	P35527	GGSGGSYGGGGSGGGYGGGSGSR	23	0	1790.72	yes	no	2;3	4.4369e-18	173.78	9870400	2	2	491	R	G	KRT9	Keratin, type I cytoskeletal 9
496	277	1359;1360;1361;1362	P35908	277	P35908	GGSISGGGYGSGGGK	15	0	1196.54	yes	yes	2	5.3501e-17	206.67	3376400	1	1	581	K	H	KRT2	Keratin, type II cytoskeletal 2 epidermal
497	277	1363;1364;1365;1366	P35908	277	P35908	GGSSSGGGYGSGGGGSSSVK	20	0	1587.68	yes	yes	2	4.9469e-05	116.98	356600	1	1	604	R	G	KRT2	Keratin, type II cytoskeletal 2 epidermal
498	141	1367;1368;1369	F8W726	141	F8W726	GGSTTGSQFLEQFK	14	0	1485.71	yes	no	2	2.1251e-05	138.31	223470	1	1	365	K	T	UBAP2L	Ubiquitin-associated protein 2-like
499	249	1370;1371;1372;1373	P19338	249	P19338	GIAYIEFK	8	0	939.507	yes	no	2	0.016165	105.14	843480	1	1	430	K	T	NCL	Nucleolin
500	283	1374	P40227-2	283	P40227-2	GIDPFSLDALSK	12	0	1261.66	yes	no	2	0.015157	85.554	88005		1	251	K	E	CCT6A	Isoform 2 of T-complex protein 1 subunit zeta
501	172	1375;1376;1377;1378	J3KPS3	172	J3KPS3	GILAADESTGSIAK	14	0	1331.69	yes	no	2	1.2817e-05	142.1	1178900	1	1	29	K	R	ALDOA	Fructose-bisphosphate aldolase
502	186	1379;1380;1381	K7EMN2	186	K7EMN2	GILFVGSGVSGGEEGAR	17	0	1590.8	yes	no	2	7.6717e-06	133.9	222430	1	1	107	K	Y	PGD	6-phosphogluconate dehydrogenase, decarboxylating (Fragment)
503	20	1382;1383	F8VV32	20	F8VV32	GISLANWMCLAK	12	0	1362.68	yes	no	2	0.0033212	98.407	55549		1	40	R	W	LYZ	1,4-beta-N-acetylmuramidase C
504	340	1384;1385;1386;1387	Q15233-2	340	Q15233-2	GIVEFSGKPAAR	12	1	1230.67	yes	no	2;3	4.1733e-06	152.64	1161000	1	2	102	K	K	NONO	Isoform 2 of Non-POU domain-containing octamer-binding protein
505	317	1388;1389	Q00839	317	Q00839	GKVCFEMK	8	1	997.473	yes	no	2	0.033636	107.69	500720		1	332	K	V	HNRNPU	Heterogeneous nuclear ribonucleoprotein U
506	284	1390;1391	P47897-2	284	P47897-2	GLAYVCHQR	9	0	1102.53	yes	no	2	0.0094778	103.83	155770	1		342	R	G	QARS1	Isoform 2 of Glutamine--tRNA ligase
507	258	1392;1393;1394;1395	P23396	258	P23396	GLCAIAQAESLR	12	0	1287.66	yes	no	2	7.2333e-07	165.35	463690	1	1	95	R	Y	RPS3	40S ribosomal protein S3
508	17	1396;1397	A0A0A0MSI0	17	A0A0A0MSI0	GLFIIDDKGILR	12	1	1358.79	yes	no	2	0.012018	95.094	158670		1	129	R	Q	PRDX1	Peroxiredoxin-1 (Fragment)
509	234;213	1398	P12236;P05141	234	P12236	GLGDCLVK	8	0	860.443	no	no	2	0.018359	101.6	205790		1	156	R	I	SLC25A6	ADP/ATP translocase 3
510	238	1399;1400	P13647	238	P13647	GLGVGFGSGGGSSSSVK	17	0	1438.71	yes	yes	2	0.0091549	78.902	283060	1	1	560	R	F	KRT5	Keratin, type II cytoskeletal 5
511	365	1401;1402	Q8IW75	365	Q8IW75	GLQVDTFSR	9	0	1021.52	yes	yes	2	0.014555	94.692	158920	1		286	K	W	SERPINA12	Serpin A12
512	249	1403;1404	P19338	249	P19338	GLSEDTTEETLKESFDGSVR	20	1	2199.02	yes	no	3	0.012043	64.331	249250		1	578	K	A	NCL	Nucleolin
513	268	1405;1406;1407;1408	P31025	268	P31025	GLSTESILIPR	11	0	1184.68	yes	no	2	0.00020832	126.19	915460	1	1	156	R	Q	LCN1	Lipocalin-1
514	283	1409	P40227-2	283	P40227-2	GLVLDHGAR	9	0	936.514	yes	no	2	0.058003	68.846	105060		1	164	R	H	CCT6A	Isoform 2 of T-complex protein 1 subunit zeta
515	266	1410;1411;1412;1413	P29508-2	266	P29508-2	GLVLSGVLHK	10	0	1021.63	yes	no	2	0.00044199	137.05	857060	1	1	270	R	A	SERPINB3	Isoform 2 of Serpin B3
516	24	1414;1415	F8W642	24	F8W642	GLVYETSVLDPDEGIR	16	0	1761.88	yes	no	2	0.0016564	100.43	84528		1	11	K	F	CS	Citrate synthase, mitochondrial (Fragment)
517	222	1416;1417	P07814	222	P07814	GNAAWQEQLK	10	0	1143.57	yes	no	2	1.8184e-05	169.58	406720	1		130	K	Q	EPRS1	Bifunctional glutamate/proline--tRNA ligase
518	214	1418	P05187	214	P05187	GNEVISVMNR	10	0	1117.56	yes	no	2	0.014316	91.123	150700		1	148	R	A	ALPP	Alkaline phosphatase, placental type
519	214	1419;1420	P05187	214	P05187	GNFQTIGLSAAAR	13	0	1304.68	yes	no	2	2.2168e-07	148.89	148050		1	127	K	F	ALPP	Alkaline phosphatase, placental type
520	217	1421;1422;1423;1424	P06733	217	P06733	GNPTVEVDLFTSK	13	0	1405.71	yes	no	2	3.5794e-05	136.14	538570	1	1	16	R	G	ENO1	Alpha-enolase
521	356	1425	Q6ZN28	356	Q6ZN28	GNTGDVAVEMMWK	13	0	1436.64	yes	yes	3	0.043331	23.828	12951		1	774	R	P	MACC1	Metastasis-associated in colon cancer protein 1
522	280	1426	X6RJP6	280	X6RJP6	GPAYGLSR	8	0	819.424	yes	no	2	0.054793	76.478	250070	1		5	R	E	TAGLN2	Transgelin-2 (Fragment)
523	279	1427;1428;1429	P36578	279	P36578	GPCIIYNEDNGIIK	14	0	1604.79	yes	no	2	0.00024843	120.29	229760	1	1	206	R	A	RPL4	60S ribosomal protein L4
524	86	1430	B5MDF5	86	B5MDF5	GPIKFNVWDTAGQEK	15	1	1688.85	yes	no	2	0.028218	81.656	56941		1	57	R	F	RAN	GTP-binding nuclear protein Ran
525	281	1431	P38159	281	P38159	GPPPSYGGSSR	11	0	1060.49	yes	no	2	0.033853	73.435	74122		1	299	R	Y	RBMX	RNA-binding motif protein, X chromosome
526	218	1432;1433;1434;1435	P06748-3	218	P06748-3	GPSSVEDIK	9	0	930.466	yes	no	2	0.0063217	112.11	746850	1	1	240	K	A	NPM1	Isoform 3 of Nucleophosmin
527	16	1436;1437;1438;1439	A0A0A0MS07	16	A0A0A0MS07	GPSVFPLAPSSK	12	0	1185.64	yes	no	2	0.013424	87.216	270290	1	1	5	K	S	IGHG1	Immunoglobulin heavy constant gamma 1 (Fragment)
528	362	1440	Q86YZ3	362	Q86YZ3	GPYESGSGHSSGLGHQESR	19	0	1927.84	yes	yes	3	0.038866	58.98	213450		1	572	R	S	HRNR	Hornerin
529	362	1441;1442;1443;1444;1445;1446;1447;1448	Q86YZ3	362	Q86YZ3	GPYESGSGHSSGLGHR	16	0	1583.71	yes	no	2;3	3.4257e-20	212.03	2604200	2	2	1038	R	E	HRNR	Hornerin
530	248	1449;1450	P18206-2	248	P18206-2	GQGSSPVAMQK	11	0	1088.53	yes	no	2	0.030189	76.326	88424	1	1	342	R	A	VCL	Isoform 1 of Vinculin
531	202	1451;1452;1453	P00966	202	P00966	GQVYILGR	8	0	904.513	yes	yes	2	0.012953	110.31	283290	1	1	356	K	E	ASS1	Argininosuccinate synthase
532	238;205	1454;1455;1456;1457	P13647;P02538	238	P13647	GRLDSELR	8	1	944.504	no	no	2	0.010456	131.62	4659000	1	1	238	R	N	KRT5	Keratin, type II cytoskeletal 5
533	352	1458;1459	Q5T749	352	Q5T749	GRPAVCQPQGR	11	1	1224.61	yes	yes	2;3	0.022552	84.687	155260	2		167	R	F	KPRP	Keratinocyte proline-rich protein
534	204;227	1460;1461;1462;1463	P02533;P08779	204	P02533	GSCGIGGGIGGGSSR	15	0	1277.58	no	no	2	2.3167e-05	132.65	1720700	1	1	16	K	I	KRT14	Keratin, type I cytoskeletal 14
535	298	1464;1465	Q5T6W2	298	Q5T6W2	GSDFDCELR	9	0	1097.44	yes	no	2	0.00052522	161.27	288440		1	116	K	L	HNRNPK	Heterogeneous nuclear ribonucleoprotein K (Fragment)
536	362	1466;1467;1468;1469;1470;1471;1472	Q86YZ3	362	Q86YZ3	GSGSGQSPSSGQHGTGFGR	19	0	1746.77	yes	yes	2;3	1.6437e-09	147.84	705430	2	2	430	R	S	HRNR	Hornerin
537	239	1473	P14618-2	239	P14618-2	GSGTAEVELK	10	0	989.503	yes	no	2	0.050118	68.786	135360	1		126	K	K	PKM	Isoform M1 of Pyruvate kinase PKM
538	239	1474;1475;1476;1477;1478;1479;1480	P14618-2	239	P14618-2	GSGTAEVELKK	11	1	1117.6	yes	no	2;3	3.1077e-07	183.85	2080100	2	2	126	K	G	PKM	Isoform M1 of Pyruvate kinase PKM
539	237	1481;1482;1483;1484;1485	P13645	237	P13645	GSLGGGFSSGGFSGGSFSR	19	0	1706.76	yes	yes	2;3	3.2766e-15	181.86	10944000	1	2	41	K	G	KRT10	Keratin, type I cytoskeletal 10
540	150	1486;1487	Q2L6G8	150	Q2L6G8	GSPGVPSFAAGPPISEGK	18	0	1653.84	yes	no	2	0.0092297	71.685	104550	1		332	K	Y	CDSN	Corneodesmosin
541	222	1488;1489	P07814	222	P07814	GSQFGQSCCLR	11	0	1298.55	yes	no	2	7.8691e-06	160.72	349740	1		329	K	A	EPRS1	Bifunctional glutamate/proline--tRNA ligase
542	237	1490;1491	P13645	237	P13645	GSSGGGCFGGSSGGYGGLGGFGGGSFR	27	0	2341.98	yes	yes	3	0.00034067	74.819	92859		1	60	R	G	KRT10	Keratin, type I cytoskeletal 10
543	277	1492;1493;1494;1495	P35908	277	P35908	GSSSGGGYSSGSSSYGSGGR	20	0	1739.7	yes	yes	2	1.9235e-07	143.23	2211800	1	1	525	R	Q	KRT2	Keratin, type II cytoskeletal 2 epidermal
544	298	1496;1497	Q5T6W2	298	Q5T6W2	GSYGDLGGPIITTQVTIPK	19	0	1916.03	yes	no	2	0.00022359	107.41	183650		1	354	R	D	HNRNPK	Heterogeneous nuclear ribonucleoprotein K (Fragment)
545	208	1498	P04083	208	P04083	GTDVNVFNTILTTR	14	0	1549.81	yes	yes	2	0.0093236	83.292	68984		1	215	K	S	ANXA1	Annexin A1
546	197	1499	O94906-2	197	O94906-2	GTEMCPKSEDVWLEAAR	17	1	1977.89	yes	no	3	0.032797	53.981	3549700	1		335	K	L	PRPF6	Isoform 2 of Pre-mRNA-processing factor 6
547	9	1500;1501	Q5VXJ5	9	Q5VXJ5	GTEQELIGLLQAR	13	0	1426.78	yes	no	2	0.011981	85.672	214840		1	462	K	E	SYCP1	Synaptonemal complex protein 1 (Fragment)
548	153	1502;1503;1504;1505	H0YEN5	153	H0YEN5	GTGIVSAPVPK	11	0	1024.59	yes	no	2	0.0041458	101.39	1384000	1	1	103	R	K	RPS2	40S ribosomal protein S2 (Fragment)
549	269	1506	P31151	269	P31151	GTNYLADVFEK	11	0	1255.61	yes	yes	2	0.017961	85.973	444680		1	51	K	K	S100A7	Protein S100-A7
550	269	1507;1508;1509	P31151	269	P31151	GTNYLADVFEKK	12	1	1383.7	yes	yes	2	5.4228e-06	151.7	620760	1	1	51	K	D	S100A7	Protein S100-A7
551	233	1510;1511	P11498	233	P11498	GTPLDTEVPMER	12	0	1343.64	yes	yes	2	0.0031167	102.87	99341	1		819	R	V	PC	Pyruvate carboxylase, mitochondrial
552	122	1512	E9PEB5	122	E9PEB5	GTPQQIDYAR	10	0	1147.56	yes	no	2	0.0032062	112.85	232220	1		431	R	Q	FUBP1	Far upstream element-binding protein 1
553	252	1513	P21333-2	252	P21333-2	GTVEPQLEAR	10	0	1098.57	yes	no	2	0.025553	83.045	219410	1		428	K	G	FLNA	Isoform 2 of Filamin-A
554	220	1514;1515	P07355	220	P07355	GVDEVTIVNILTNR	14	0	1541.84	no	no	2	2.9928e-05	134.4	65001		1	50	K	S	ANXA2	Annexin A2
555	194	1516;1517	O60506-4	194	O60506-4	GVEAGPDLLQ	10	0	997.508	yes	no	2	0.0019834	117.71	315650		1	518	K	_	SYNCRIP	Isoform 4 of Heterogeneous nuclear ribonucleoprotein Q
556	333	1518	Q13442	333	Q13442	GVEGLIDIENPNR	13	0	1424.73	yes	yes	2	0.030402	68.972	79519		1	76	K	V	PDAP1	28 kDa heat- and acid-stable phosphoprotein
557	239	1519;1520	P14618-2	239	P14618-2	GVNLPGAAVDLPAVSEK	17	0	1635.88	yes	no	2	0.0011453	98.572	109630	1		208	K	D	PKM	Isoform M1 of Pyruvate kinase PKM
558	35	1521;1522;1523	A0A0J9YY12	35	A0A0J9YY12	GVSVQYR	7	0	807.424	yes	no	2	0.023004	114.19	969940	1	1	61	R	Y	GPCPD1	Glycerophosphocholine phosphodiesterase GPCPD1
559	240	1524;1525;1526;1527	P14625	240	P14625	GVVDSDDLPLNVSR	14	0	1484.75	yes	yes	2	3.1692e-08	156.2	438070	1	1	435	K	E	HSP90B1	Endoplasmin
560	225;223	1528;1529;1530;1531	P08238;P07900	225	P08238	GVVDSEDLPLNISR	14	0	1512.78	no	no	2	2.0262e-13	198.81	2514400	1	1	379	R	E	HSP90AB1	Heat shock protein HSP 90-beta
561	74	1532	K7EKH5	74	K7EKH5	GVVPLAGTDGETTTQGLDGLSER	23	0	2272.12	yes	no	2	1.576e-08	132.66	109890		1	73	K	C	ALDOC	Fructose-bisphosphate aldolase (Fragment)
562	172	1533	J3KPS3	172	J3KPS3	GVVPLAGTNGETTTQGLDGLSER	23	0	2271.13	yes	no	2	1.1218e-05	115.87	103800		1	112	K	C	ALDOA	Fructose-bisphosphate aldolase
563	192	1534;1535	O43390	192	O43390	GYAFITFCGK	10	0	1162.55	yes	no	2	0.0054196	104.05	90941		1	207	R	E	HNRNPR	Heterogeneous nuclear ribonucleoprotein R
564	194	1536;1537	O60506-4	194	O60506-4	GYAFVTFCTK	10	0	1192.56	yes	no	2	0.00010119	148.91	135610		1	204	R	E	SYNCRIP	Isoform 4 of Heterogeneous nuclear ribonucleoprotein Q
565	317	1538	Q00839	317	Q00839	GYFEYIEENK	10	0	1290.58	yes	no	2	0.00069544	128.91	45012	1		256	R	Y	HNRNPU	Heterogeneous nuclear ribonucleoprotein U
566	317	1539;1540;1541;1542;1543;1544	Q00839	317	Q00839	GYFEYIEENKYSR	13	1	1696.77	yes	no	2;3	5.3251e-05	140.33	718030	1	2	256	R	A	HNRNPU	Heterogeneous nuclear ribonucleoprotein U
567	229	1545;1546;1547;1548	P10809	229	P10809	GYISPYFINTSK	12	0	1388.7	yes	no	2	8.4094e-05	130.1	360860	1	1	222	R	G	HSPD1	60 kDa heat shock protein, mitochondrial
568	295	1549;1550;1551;1552	P60709	295	P60709	GYSFTTTAER	10	0	1131.52	yes	no	2	6.755e-07	187.99	12689000	1	1	197	R	E	ACTB	Actin, cytoplasmic 1
569	251	1553	P20930	251	P20930	GYSPTHREEEYGK	13	1	1551.7	yes	yes	2	0.031042	83.877	40074	1		163	K	N	FLG	Filaggrin
570	317	1554;1555	Q00839	317	Q00839	HAAENPGKYNILGTNTIMDK	20	1	2186.08	yes	no	3	0.0024237	75.319	170410		1	517	K	M	HNRNPU	Heterogeneous nuclear ribonucleoprotein U
571	222	1556	P07814	222	P07814	HEELMLGDPCLK	12	0	1440.67	yes	no	2	0.019317	81.565	76133	1		651	K	D	EPRS1	Bifunctional glutamate/proline--tRNA ligase
572	340	1557;1558	Q15233-2	340	Q15233-2	HEHQVMLMR	9	0	1179.56	yes	no	3	0.017407	70.056	377360	1	1	216	R	Q	NONO	Isoform 2 of Non-POU domain-containing octamer-binding protein
573	238	1559;1560;1561;1562	P13647	238	P13647	HEISEMNR	8	0	1014.46	yes	no	2	0.010875	113.66	260220	1	1	384	K	M	KRT5	Keratin, type II cytoskeletal 5
574	277	1563;1564;1565;1566;1567;1568;1569;1570	P35908	277	P35908	HGGGGGGFGGGGFGSR	16	0	1319.58	yes	yes	2;3	3.6283e-06	144.18	14324000	2	2	46	R	S	KRT2	Keratin, type II cytoskeletal 2 epidermal
575	225	1571;1572	P08238	225	P08238	HLEINPDHPIVETLR	15	0	1781.94	yes	yes	3	0.0027842	87.363	139720		1	625	K	Q	HSP90AB1	Heat shock protein HSP 90-beta
576	39	1573;1574;1575;1576	A0A0U1RR32	39	A0A0U1RR32	HLQLAIR	7	0	849.518	yes	no	2	0.014291	133.47	4220500	1	1	83	R	N	hCG_2039566	Histone H2A
579	222	1589	P07814	222	P07814	HPQPFLR	7	0	893.487	yes	yes	2	0.053826	91.584	496380	1		1157	K	T	EPRS1	Bifunctional glutamate/proline--tRNA ligase
581	295;303;349	1592;1593;1594;1595;1596;1597;1598;1599;1600;1601;1602	P60709;P63267;Q562R1	295	P60709	HQGVMVGMGQK	11	0	1170.56	no	no	2;3	1.1699e-05	154.24	5683000	3	5	40	R	D	ACTB	Actin, cytoplasmic 1
582	40	1603;1604;1605;1606	A0A0U1RRM4	40	A0A0U1RRM4	HQNVQLPR	8	0	990.536	yes	no	2	0.013759	109.01	890570	1	1	468	K	E	PTBP1	Polypyrimidine tract-binding protein 1
583	265	1607;1608	P29401	265	P29401	HQPTAIIAK	9	0	977.566	yes	no	2	0.040809	77.533	814800	1	1	233	K	T	TKT	Transketolase
584	334	1609;1610;1611;1612;1613;1614;1615;1616	Q14103-3	334	Q14103-3	HSEAATAQREEWK	13	1	1541.72	yes	no	2;3	3.9497e-10	191.48	762370	2	2	86	R	M	HNRNPD	Isoform 3 of Heterogeneous nuclear ribonucleoprotein D0
585	251	1617	P20930	251	P20930	HSGIGHGQASSAVR	14	0	1362.68	yes	no	3	0.028346	57.106	26785	1		2019	R	D	FLG	Filaggrin
586	290	1618	P52597	290	P52597	HSGPNSADSANDGFVR	16	0	1629.71	yes	yes	2	0.0021718	95.751	173870		1	99	K	L	HNRNPF	Heterogeneous nuclear ribonucleoprotein F
587	120	1619	E9PCY7	120	E9PCY7	HTGPNSPDTANDGFVR	16	0	1683.76	yes	no	2	1.9032e-06	145.94	233430		1	99	K	L	HNRNPH1	Heterogeneous nuclear ribonucleoprotein H
588	114	1620	E7EVA0	114	E7EVA0	HVPGGGNVQIQNK	13	0	1346.71	yes	no	2	0.01643	80.245	190360		1	2161	K	K	MAP4	Microtubule-associated protein
589	276	1621;1622;1623;1624	P35579	276	P35579	IAEFTTNLTEEEEK	14	0	1652.78	yes	yes	2	3.1579e-17	222.55	241990	1	1	1001	R	S	MYH9	Myosin-9
590	276	1625;1626;1627;1628;1629;1630	P35579	276	P35579	IAEFTTNLTEEEEKSK	16	1	1867.91	yes	yes	2;3	7.7203e-20	212.35	1801500	2	2	1001	R	S	MYH9	Myosin-9
592	73	1633;1634;1635;1636	A8MUD9	73	A8MUD9	IALTDNALIAR	11	0	1169.68	yes	no	2	1.3393e-09	218.55	1157200	1	1	127	R	S	RPL7	60S ribosomal protein L7
593	252	1637;1638;1639;1640	P21333-2	252	P21333-2	IANLQTDLSDGLR	13	0	1414.74	yes	no	2	2.3134e-05	140.31	378390	1	1	64	R	L	FLNA	Isoform 2 of Filamin-A
594	276	1641;1642;1643;1644	P35579	276	P35579	IAQLEEQLDNETK	13	0	1529.76	yes	no	2	5.0999e-17	238.88	560440	1	1	1816	K	E	MYH9	Myosin-9
595	276	1645;1646;1647;1648;1649;1650;1651;1652	P35579	276	P35579	IAQLEEQLDNETKER	15	1	1814.9	yes	no	2;3	4.4953e-13	196.97	1513900	2	2	1816	K	Q	MYH9	Myosin-9
596	106	1653	D6RD66	106	D6RD66	IAVVGEGR	8	0	799.455	yes	no	2	0.05953	73.665	137930		1	121	R	E	WDR1	WD repeat-containing protein 1 (Fragment)
597	112	1654;1655	F5GZ03	112	F5GZ03	ICDDELILIK	10	0	1230.65	yes	no	2	0.017971	88.495	53204		1	154	R	N	TCP1	T-complex protein 1 subunit alpha (Fragment)
598	334	1656;1657;1658;1659	Q14103-3	334	Q14103-3	IDASKNEEDEGHSNSSPR	18	1	1970.86	yes	no	3;4	3.7428e-07	140.46	277130	2	1	68	K	H	HNRNPD	Isoform 3 of Heterogeneous nuclear ribonucleoprotein D0
599	225	1660;1661;1662;1663	P08238	225	P08238	IDIIPNPQER	10	0	1193.64	yes	no	2	0.017832	88.596	398290	1	1	73	K	T	HSP90AB1	Heat shock protein HSP 90-beta
600	308	1664	P62917	308	P62917	IDKPILK	7	1	825.532	yes	no	2	0.045184	116.9	492530		1	175	R	A	RPL8	60S ribosomal protein L8
601	255	1665;1666;1667;1668	P22626	255	P22626	IDTIEIITDR	10	0	1187.64	yes	no	2	1.026e-06	181.53	1458300	1	1	138	K	Q	HNRNPA2B1	Heterogeneous nuclear ribonucleoproteins A2/B1
602	123	1669;1670	E9PH82	123	E9PH82	IEAINQAIANEYEVR	15	0	1731.88	yes	no	2	0.0011133	111.11	88886		1	204	K	R	FAM98A	Protein FAM98A
603	117	1671;1672;1673	F8W1N5	117	F8W1N5	IEDLSQQAQLAAAEK	15	0	1613.83	yes	no	2	1.8934e-08	154.88	234690	1	1	49	K	F	NACA	Nascent polypeptide-associated complex subunit alpha (Fragment)
604	279	1674;1675	P36578	279	P36578	IEEVPELPLVVEDK	14	0	1607.87	yes	no	2	0.0065849	91.202	80715		1	144	R	V	RPL4	60S ribosomal protein L4
605	0	1676	A0A024R4E5	0	A0A024R4E5	IEGDPQGVQQAK	12	0	1268.64	yes	no	2	0.056926	64.827	88845		1	483	R	R	HDLBP	High density lipoprotein binding protein (Vigilin), isoform CRA_a
606	277;209	1677;1678	P35908;P04264	209	P04264	IEISELNR	8	0	972.524	no	no	2	0.00013398	204.27	13433000		1	396	K	V	KRT1	Keratin, type II cytoskeletal 1
607	289	1679;1680;1681;1682	P51991	289	P51991	IETIEVMEDR	10	0	1233.59	yes	no	2	0.0021268	117.14	738690	1	1	152	K	Q	HNRNPA3	Heterogeneous nuclear ribonucleoprotein A3
608	140	1683;1684;1685;1686	F8W6I7	140	F8W6I7	IEVIEIMTDR	10	0	1217.63	yes	no	2	8.0527e-09	220.82	2674800		2	131	K	G	HNRNPA1	Helix-destabilizing protein
609	43	1687;1688;1689;1690	A0A1W2PNV3	43	A0A1W2PNV3	IFSRLER	7	1	919.524	yes	yes	2	0.014322	92.47	1069000	1	1	1	_	L	GOSR2	Golgi SNAP receptor complex member 2 (Fragment)
610	95	1691	C9JZ20	95	C9JZ20	IFTSIGEDYDER	12	0	1443.65	yes	no	2	0.0036396	99.539	70312		1	106	R	V	PHB	Prohibitin (Fragment)
611	101	1692;1693;1694;1695	D6R9P3	101	D6R9P3	IFVGGLNPEATEEK	14	0	1502.76	yes	no	2	3.9267e-08	152	1447200	1	1	156	K	I	HNRNPAB	Heterogeneous nuclear ribonucleoprotein A/B
612	101	1696	D6R9P3	101	D6R9P3	IFVGGLNPEATEEKIR	16	1	1771.95	yes	no	3	0.056583	42.317	145230		1	156	K	E	HNRNPAB	Heterogeneous nuclear ribonucleoprotein A/B
613	217	1697;1698;1699;1700	P06733	217	P06733	IGAEVYHNLK	10	0	1142.61	yes	no	2;3	0.00026856	139.38	2003600	1	2	184	R	N	ENO1	Alpha-enolase
614	376	1701;1702	Q96P63	376	Q96P63	IGFIEEVK	8	0	933.517	yes	no	2	0.048096	80.455	322230	1	1	232	R	A	SERPINB12	Serpin B12
615	262;111	1703;1704	P26038;E7EQR4	262	P26038	IGFPWSEIR	9	0	1103.58	no	no	2	0.031455	83.647	271090		1	238	K	N	MSN	Moesin
616	310	1705;1706;1707;1708	Q5VTE0	310	Q5VTE0	IGGIGTVPVGR	11	0	1024.6	yes	no	2	6.8679e-05	141.88	4872600	1	1	256	K	V	EEF1A1P5	Putative elongation factor 1-alpha-like 3
617	122	1709;1710;1711	E9PEB5	122	E9PEB5	IGGNEGIDVPIPR	13	0	1335.71	yes	no	2	0.0099979	88.092	420690	1	1	272	R	F	FUBP1	Far upstream element-binding protein 1
618	153	1712;1713;1714;1715;1716	H0YEN5	153	H0YEN5	IGKPHTVPCK	10	1	1135.62	yes	no	2;3	0.00022263	131.62	211810	2	1	76	K	V	RPS2	40S ribosomal protein S2 (Fragment)
619	174	1717	K7ESE8	174	K7ESE8	IGPITPLEFYR	11	0	1304.71	yes	no	2	0.028391	77.744	71730		1	69	K	E	BLMH	Bleomycin hydrolase (Fragment)
620	267	1718	P30050	267	P30050	IGPLGLSPK	9	0	880.538	yes	yes	2	0.036681	80.231	128190	1		32	K	K	RPL12	60S ribosomal protein L12
621	241	1719	P14868	241	P14868	IGSCTQQDVELHVQK	15	0	1740.85	yes	no	3	0.035258	52.966	278080	1		127	K	I	DARS1	Aspartate--tRNA ligase, cytoplasmic
622	241	1720;1721	P14868	241	P14868	IHDPQLLTER	10	0	1220.65	yes	no	3	0.0062606	87.806	172840	1		432	R	A	DARS1	Aspartate--tRNA ligase, cytoplasmic
623	377	1722;1723	Q96P70	377	Q96P70	IHEACMLALGSVK	13	0	1427.73	yes	yes	3	0.027619	47.039	210740		1	446	K	A	IPO9	Importin-9
624	134;311	1724;1725	F5H5D3;P68363	311	P68363	IHFPLATYAPVISAEK	16	0	1755.96	no	no	3	0.0055295	70.26	51369		1	265	R	A	TUBA1B	Tubulin alpha-1B chain
625	320	1726	Q02413	320	Q02413	IHSDCAANQQVTYR	14	0	1661.76	yes	yes	3	0.035167	64.534	88742		1	73	K	I	DSG1	Desmoglein-1
626	265	1727;1728	P29401	265	P29401	IIALDGDTK	9	0	944.518	yes	no	2	0.02322	89.029	689820		1	335	R	N	TKT	Transketolase
627	299	1729;1730;1731;1732	Q5JR95	299	Q5JR95	IIDVVYNASNNELVR	15	0	1717.9	yes	no	2	1.3772e-08	160.03	333420	1	1	58	R	T	RPS8	40S ribosomal protein S8
628	231;230	1733	P11142;P11021	231	P11142	IINEPTAAAIAYGLDK	16	0	1658.89	no	no	2	0.0014851	102.69	215140		1	172	R	K	HSPA8	Heat shock cognate 71 kDa protein
629	231	1734;1735;1736;1737	P11142	231	P11142	IINEPTAAAIAYGLDKK	17	1	1786.98	yes	no	2;3	0.00055897	118.23	726560		2	172	R	V	HSPA8	Heat shock cognate 71 kDa protein
630	230	1738;1739	P11021	230	P11021	IINEPTAAAIAYGLDKR	17	1	1814.99	yes	yes	3	0.017953	58.246	94207		1	198	R	E	HSPA5	Endoplasmic reticulum chaperone BiP
631	30;247	1740;1741	P0DMV8-2;P17066	30	P0DMV8-2	IINEPTAAAIAYGLDR	16	0	1686.89	no	no	2	1.683e-05	130.77	295400		1	117	R	T	HSPA1A	Isoform 2 of Heat shock 70 kDa protein 1A
632	210	1742;1743;1744;1745	P04406	210	P04406	IISNASCTTNCLAPLAK	17	0	1832.91	yes	no	2	6.0205e-09	152.89	1432100	1	1	146	K	V	GAPDH	Glyceraldehyde-3-phosphate dehydrogenase
634	135	1756;1757	F8W0G4	135	F8W0G4	IITLAGPTNAIFK	13	0	1357.8	yes	no	2	0.0065528	92.295	115310		1	58	R	A	PCBP2	Poly(rC)-binding protein 2 (Fragment)
635	342	1758;1759	Q15365	342	Q15365	IITLTGPTNAIFK	13	0	1387.81	yes	yes	2	0.010212	87.831	65142		1	58	R	A	PCBP1	Poly(rC)-binding protein 1
636	237	1760;1761	P13645	237	P13645	IKEWYEK	7	1	994.512	yes	yes	2	0.043294	158.07	9324600		1	178	K	H	KRT10	Keratin, type I cytoskeletal 10
637	275	1762;1763;1764;1765;1766;1767;1768;1769;1770;1771;1772;1773;1774;1775;1776;1777	P35527	275	P35527	IKFEMEQNLR	10	1	1306.67	yes	no	2;3	4.196e-05	169.58	19315000	4	4	241	R	Q	KRT9	Keratin, type I cytoskeletal 9
638	81	1778;1779;1780;1781;1782	Q5T7C4	81	Q5T7C4	IKGEHPGLSIGDVAK	15	1	1519.84	yes	no	2;3	0.0023377	112.12	1213400	1	2	113	K	K	HMGB1	High mobility group protein B1
639	265	1783;1784;1785;1786	P29401	265	P29401	ILATPPQEDAPSVDIANIR	19	0	2019.06	yes	no	2;3	1.5516e-15	174.18	650170		2	284	K	M	TKT	Transketolase
640	341;196	1787;1788;1789	Q15323;O76013-2	341	Q15323	ILDELTLCK	9	0	1103.59	no	no	2	0.02322	89.029	227540	1	1	165	R	S	KRT31	Keratin, type I cuticular Ha1
641	95	1790	C9JZ20	95	C9JZ20	ILFRPVASQLPR	12	1	1395.84	yes	no	3	0.047937	49.28	76190		1	94	R	I	PHB	Prohibitin (Fragment)
642	324	1791;1792;1793;1794	Q07666-2	324	Q07666-2	ILGPQGNTIK	10	0	1039.6	yes	no	2	0.0026057	115.23	1609600	1	1	151	K	R	KHDRBS1	Isoform 2 of KH domain-containing, RNA-binding, signal transduction-associated protein 1
643	324	1795;1796	Q07666-2	324	Q07666-2	ILGPQGNTIKR	11	1	1195.7	yes	no	2	0.00066393	123.62	406070		1	151	K	L	KHDRBS1	Isoform 2 of KH domain-containing, RNA-binding, signal transduction-associated protein 1
644	71	1797	C9JH92	71	C9JH92	ILGTAGTEEGQK	12	0	1202.61	yes	no	2	0.0038565	98.156	153290	1		176	K	I	CRYZ	Quinone oxidoreductase (Fragment)
645	84	1798	B4DY09	84	B4DY09	ILITTVPPNLR	11	0	1235.76	yes	no	2	0.031342	75.416	306150		1	137	K	K	ILF2	Interleukin enhancer-binding factor 2
646	226	1799;1800	P08670	226	P08670	ILLAELEQLK	10	0	1168.71	yes	no	2	0.0069882	97.813	107240		1	130	K	G	VIM	Vimentin
647	226	1801	P08670	226	P08670	ILLAELEQLKGQGK	14	1	1538.9	yes	no	2	0.018511	66.674	76416	1		130	K	S	VIM	Vimentin
648	204;322	1802;1803;1804;1805;1806	P02533;Q04695	204	P02533	ILNEMRDQYEK	11	1	1437.69	no	no	2	2.768e-05	153.74	2243500	1	2	283	R	M	KRT14	Keratin, type I cytoskeletal 14
650	84	1809;1810	B4DY09	84	B4DY09	ILPTLEAVAALGNK	14	0	1408.83	yes	no	2	0.0020208	104.7	197050		1	90	K	V	ILF2	Interleukin enhancer-binding factor 2
651	284	1811;1812	P47897-2	284	P47897-2	ILQLVATGAVR	11	0	1139.7	yes	no	2	0.001392	115.92	299720	1		488	K	D	QARS1	Isoform 2 of Glutamine--tRNA ligase
652	146	1813;1814;1815;1816	G3V203	146	G3V203	ILTFDQLALDSPK	13	0	1459.79	yes	no	2	8.2405e-11	195.71	459840	1	1	120	K	G	RPL18	60S ribosomal protein L18
653	258	1817	P23396	258	P23396	IMLPWDPTGK	10	0	1156.6	yes	no	2	0.034961	76.282	109860		1	188	K	I	RPS3	40S ribosomal protein S3
654	221;312	1818;1819	Q5JP53;P68371	221	Q5JP53	IMNTFSVVPSPK	12	0	1318.7	no	no	2	4.0851e-05	139.48	709530		1	145	R	V	TUBB	Tubulin beta chain
655	10	1820	A0A087X0X3	10	A0A087X0X3	INEILSNALK	10	0	1113.64	yes	no	2	0.00098356	121.68	107760		1	372	R	R	HNRNPM	Heterogeneous nuclear ribonucleoprotein M
656	70	1821	A6NCG2	70	A6NCG2	INGHKEAKNLTIEVLMSSVK	20	2	2210.21	yes	no	2	0.033331	59.733	44180	1		302	R	E	SLC22A11	Solute carrier family 22 member 11
657	312	1822;1823;1824	P68371	312	P68371	INVYYNEATGGK	12	0	1327.64	yes	yes	2	6.1299e-05	135.04	869800	1	1	47	R	Y	TUBB4B	Tubulin beta-4B chain
658	321	1825	Q02750	321	Q02750	IPEQILGK	8	0	896.533	yes	yes	2	0.033208	89.296	162290		1	161	R	V	MAP2K1	Dual specificity mitogen-activated protein kinase kinase 1
659	203	1826;1827	P01040	203	P01040	IPGGLSEAKPATPEIQEIVDK	21	1	2191.17	yes	no	3	0.012844	63.447	173960		1	2	M	V	CSTA	Cystatin-A
660	83	1828;1829;1830;1831	J3QS39	83	J3QS39	IQDKEGIPPDQQR	13	1	1522.77	yes	no	2	9.6893e-09	173.33	652340	1	1	30	K	L	UBB	Polyubiquitin-B (Fragment)
661	275	1832;1833;1834;1835	P35527	275	P35527	IQDWYDKK	8	1	1094.54	yes	yes	2;3	0.010333	104.01	1280400	1	2	185	K	G	KRT9	Keratin, type I cytoskeletal 9
662	118	1836;1837	E9PBF6	118	E9PBF6	IQELEDLLAK	10	0	1170.65	yes	no	2	0.032927	77.744	67818		1	321	R	E	LMNB1	Lamin-B1
663	120	1838	E9PCY7	120	E9PCY7	IQNGAQGIR	9	0	955.52	yes	no	2	0.024229	88.37	97805		1	36	K	F	HNRNPH1	Heterogeneous nuclear ribonucleoprotein H
664	262	1839;1840;1841	P26038	262	P26038	IQVWHEEHR	9	0	1232.61	yes	yes	3	0.0039422	97.431	80974	2	1	172	R	G	MSN	Moesin
665	204;227;322	1842	P02533;P08779;Q04695	204	P02533	IRDWYQR	7	1	1035.53	no	no	2	0.039381	113.41	0		1	147	K	Q	KRT14	Keratin, type I cytoskeletal 14
666	221;312	1843;1844;1845	Q5JP53;P68371	221	Q5JP53	IREEYPDR	8	1	1076.53	no	no	2;3	0.025093	113.66	1577700	1	2	137	K	I	TUBB	Tubulin beta chain
667	237	1846;1847;1848;1849;1850;1851;1852;1853	P13645	237	P13645	IRLENEIQTYR	11	1	1433.76	yes	yes	2;3	3.7919e-06	171.26	11122000	2	2	440	K	S	KRT10	Keratin, type I cytoskeletal 10
668	305	1854;1855	P62805	305	P62805	ISGLIYEETR	10	0	1179.61	yes	yes	2	0.0059229	102.05	1142000	1		47	R	G	H4C1	Histone H4
669	205	1856;1857;1858;1859	P02538	205	P02538	ISIGGGSCAISGGYGSR	17	0	1597.75	no	no	2	0.00067714	108.25	463560	1	1	70	R	A	KRT6A	Keratin, type II cytoskeletal 6A
670	238	1860;1861;1862;1863	P13647	238	P13647	ISISTSGGSFR	11	0	1110.57	yes	no	2	0.00013542	134.38	3421600	1	1	74	R	N	KRT5	Keratin, type II cytoskeletal 5
671	327	1864	Q09666	327	Q09666	ISMPEVDLNLK	11	0	1257.66	yes	no	2	0.031342	75.416	35952		1	4129	K	G	AHNAK	Neuroblast differentiation-associated protein AHNAK
672	327	1865;1866;1867	Q09666	327	Q09666	ISMQDVDLSLGSPK	14	0	1488.75	yes	yes	2	0.0036189	95.236	95844	1	1	500	K	L	AHNAK	Neuroblast differentiation-associated protein AHNAK
673	262	1868;1869;1870;1871	P26038	262	P26038	ISQLEMAR	8	0	946.491	yes	yes	2	0.0036981	138.4	1211200	1	1	428	R	Q	MSN	Moesin
674	54	1872;1873;1874;1875;1876;1877;1878	M0QXS5	54	M0QXS5	ISRPGDSDDSR	11	1	1203.55	yes	no	2;3	0.0037785	107.09	493470	2	2	120	K	S	HNRNPL	Heterogeneous nuclear ribonucleoprotein L (Fragment)
675	265	1879;1880;1881	P29401	265	P29401	ISSDLDGHPVPK	12	0	1263.65	yes	no	2;3	0.0043807	105.36	350210		2	103	K	Q	TKT	Transketolase
676	299	1882;1883;1884;1885	Q5JR95	299	Q5JR95	ISSLLEEQFQQGK	13	0	1505.77	yes	no	2	1.2258e-13	206.74	805140	1	1	138	K	L	RPS8	40S ribosomal protein S8
677	215	1886;1887;1888;1889	P05787	215	P05787	ISSSSFSR	8	0	869.424	yes	no	2	0.048493	80.219	638780	1	1	33	R	V	KRT8	Keratin, type II cytoskeletal 8
678	204;227	1890;1891;1892;1893	P02533;P08779	204	P02533	ISSVLAGGSCR	11	0	1105.56	no	no	2	8.7539e-05	139.76	1729000	1	1	31	R	A	KRT14	Keratin, type I cytoskeletal 14
679	221	1894;1895;1896	Q5JP53	221	Q5JP53	ISVYYNEATGGK	12	0	1300.63	yes	no	2	3.2696e-07	171.62	793520	1	2	29	R	Y	TUBB	Tubulin beta chain
680	142	1897;1898	F8W930	142	F8W930	ISYIPDEEVSSPSPPQR	17	0	1899.92	yes	no	2	0.0010483	100.58	254670	1	1	158	K	A	IGF2BP2	Insulin-like growth factor 2 mRNA-binding protein 2
681	67	1899;1900	A0A6Q8PFJ0	67	A0A6Q8PFJ0	ITESEEVVSR	10	0	1147.57	yes	no	2	1.099e-05	172.56	602640	1	1	63	R	E	LMNA	Prelamin-A/C
682	328	1901;1902	Q12904	328	Q12904	ITFDAFPGEPDKELNPK	17	1	1916.95	yes	no	2;3	0.006394	92.8	156630	2		251	R	K	AIMP1	Aminoacyl tRNA synthase complex-interacting multifunctional protein 1
683	231;30;247	1903;1904;1905;1906	P11142;P0DMV8-2;P17066	231	P11142	ITITNDKGR	9	1	1016.56	no	no	2	0.00039775	189.38	354180	1	1	501	K	L	HSPA8	Heat shock cognate 71 kDa protein
684	239	1907;1908;1909	P14618-2	239	P14618-2	ITLDNAYMEK	10	0	1196.57	yes	no	2	0.0072543	96.756	693530	1	1	142	K	C	PKM	Isoform M1 of Pyruvate kinase PKM
685	63	1910;1911;1912;1913	A0A5F9ZHM4	63	A0A5F9ZHM4	IVADKDYSVTANSK	14	1	1509.77	yes	no	2	5.9731e-08	159.41	543250	1	1	78	K	I	LDHB	L-lactate dehydrogenase
686	1	1914;1915	A0A087WTT1	1	A0A087WTT1	IVATKPLYVALAQR	14	1	1541.93	yes	no	2	0.0066101	97.273	249420	1	1	332	R	K	PABPC1	Polyadenylate-binding protein
687	3	1916	A0A0X1KG69	3	A0A0X1KG69	IVELVK	6	0	699.453	yes	no	2	0.020737	121.87	876020	1		686	K	D	PATJ	InaD-like protein
688	281	1917	P38159	281	P38159	IVEVLLMK	8	0	943.578	yes	no	2	0.026729	93.143	146900		1	34	R	D	RBMX	RNA-binding motif protein, X chromosome
689	138	1918;1919;1920;1921	F8VZY9	138	F8VZY9	IVLQIDNAR	9	0	1040.6	no	no	2	0.00050125	163.88	1030900	1	1	150	R	L	KRT18	Keratin, type I cytoskeletal 18
690	8	1922	A0A087WY00	8	A0A087WY00	IVQQAKEMTETMEK	14	1	1664.81	yes	no	3	0.043448	28.789	51448		1	1045	R	K	MYO5A	Unconventional myosin-Va
691	200	1923;1924;1925	P00338	200	P00338	IVSGKDYNVTANSK	14	1	1494.77	yes	no	2	6.9186e-05	134.37	278630	1	1	77	K	L	LDHA	L-lactate dehydrogenase A chain
692	22	1926;1927	F5H3E1	22	F5H3E1	IVSQPQPAR	9	0	994.556	yes	no	2	0.028569	85.533	57362	1		285	R	R	CCAR1	Cell division cycle and apoptosis regulator protein 1
693	224	1928	P07954-2	224	P07954-2	IYELAAGGTAVGTGLNTR	18	0	1762.92	yes	no	2	0.0052642	82.877	51755	1		226	R	I	FH	Isoform Cytoplasmic of Fumarate hydratase, mitochondrial
694	278	1929;1930	P36542-2	278	P36542-2	IYGLGSLALYEK	12	0	1325.72	yes	no	2	0.013424	87.216	36637		1	68	R	A	ATP5F1C	Isoform Heart of ATP synthase subunit gamma, mitochondrial
695	6	1931	A0A087WVQ6	6	A0A087WVQ6	IYIDSNNNPER	11	0	1333.63	yes	no	2	0.0012372	116.74	183220	1		886	K	F	CLTC	Clathrin heavy chain
696	177	1932	J3KTL2	177	J3KTL2	IYVGNLPPDIR	11	0	1255.69	yes	no	2	0.03083	75.819	108760		1	18	R	T	SRSF1	Serine/arginine-rich splicing factor 1
697	241	1933;1934	P14868	241	P14868	IYVISLAEPR	10	0	1159.66	yes	no	2	0.00092846	121.9	387940	1		142	K	L	DARS1	Aspartate--tRNA ligase, cytoplasmic
698	65	1935	A0A669KBK2	65	A0A669KBK2	KAEMLADYFSLEIDEV	16	1	1871.89	yes	yes	3	0.038095	34.928	112360		1	618	K	_	MLH1	DNA mismatch repair protein Mlh1
699	317	1936;1937;1938;1939;1940	Q00839	317	Q00839	KAEVEGKDLPEHAVLK	16	2	1761.96	yes	no	2;3	1.6349e-08	162.64	1172200	2	1	620	K	M	HNRNPU	Heterogeneous nuclear ribonucleoprotein U
700	222	1941;1942;1943;1944	P07814	222	P07814	KAPKEDVDAAVK	12	2	1269.69	yes	no	2;3	0.00027674	126.12	427330	2		771	K	Q	EPRS1	Bifunctional glutamate/proline--tRNA ligase
701	262	1945	P26038	262	P26038	KAQQELEEQTR	11	1	1358.68	yes	yes	2	0.010834	86.911	0	1		360	K	R	MSN	Moesin
702	262	1946	P26038	262	P26038	KAQQELEEQTRR	12	2	1514.78	yes	yes	3	0.0039391	113.44	152330	1		360	K	A	MSN	Moesin
703	246	1947;1948	P16403	246	P16403	KASGPPVSELITK	13	1	1325.76	yes	no	2	7.8225e-08	170.74	1411800	1		34	R	A	H1-2	Histone H1.2
704	237	1949;1950;1951;1952;1953;1954;1955;1956	P13645	237	P13645	KDAEAWFNEK	10	1	1236.58	yes	no	2;3	0.00018504	158.06	1615200	2	2	334	R	S	KRT10	Keratin, type I cytoskeletal 10
705	324	1957;1958	Q07666-2	324	Q07666-2	KDDEENYLDLFSHK	14	1	1751.8	yes	no	3	1.3824e-05	123.68	157330		1	114	K	N	KHDRBS1	Isoform 2 of KH domain-containing, RNA-binding, signal transduction-associated protein 1
706	108	1959	J3QRI7	108	J3QRI7	KDDEVQVVR	9	1	1086.57	yes	no	2	0.043471	94.309	220400		1	51	R	G	RPL26	60S ribosomal protein L26 (Fragment)
707	222	1960	P07814	222	P07814	KDPSKNQGGGLSSSGAGEGQGPK	23	2	2142.03	yes	yes	3	7.5556e-05	106.74	208520	1		987	R	K	EPRS1	Bifunctional glutamate/proline--tRNA ligase
708	209	1961;1962;1963;1964	P04264	209	P04264	KDVDGAYMTK	10	1	1126.53	yes	no	2	0.00028386	149.49	894910	1	1	289	K	V	KRT1	Keratin, type II cytoskeletal 1
709	177	1965	J3KTL2	177	J3KTL2	KEDMTYAVR	9	1	1111.53	yes	no	2	0.0054408	130.98	215420		1	165	R	K	SRSF1	Serine/arginine-rich splicing factor 1
710	276;359	1966;1967;1968;1969;1970;1971	P35579;Q7Z406	276	P35579	KEEELQAALAR	11	1	1256.67	no	no	2;3	2.2777e-07	188.27	1356900	2	2	1081	K	V	MYH9	Myosin-9
711	276;359	1972;1973;1974;1975;1976	P35579;Q7Z406	276	P35579	KFDQLLAEEK	10	1	1219.64	no	no	2;3	0.011462	109.72	1679300	2	1	1445	K	T	MYH9	Myosin-9
712	6	1977	A0A087WVQ6	6	A0A087WVQ6	KFNALFAQGNYSEAAK	16	1	1757.87	yes	no	2	0.015234	90.259	81316		1	371	R	V	CLTC	Clathrin heavy chain
713	222	1978	P07814	222	P07814	KGDIIQLQR	9	1	1069.62	yes	no	2	0.012019	117.71	640320	1		666	K	R	EPRS1	Bifunctional glutamate/proline--tRNA ligase
714	389	1979;1980	Q9P0K7-4	389	Q9P0K7-4	KINEMSKEVTK	11	2	1305.7	yes	no	2	0.03365	61.419	240080		1	854	K	L	RAI14	Isoform 4 of Ankycorbin
715	314	1981	P78563-4	314	P78563-4	KIPRMK	6	2	771.479	yes	yes	2	0.04231	53.522	0	1		2	M	T	ADARB1	Isoform 4 of Double-stranded RNA-specific editase 1
716	276	1982	P35579	276	P35579	KKVEAQLQELQVK	13	2	1539.9	yes	yes	2	1.1773e-09	181.71	353920	1		1248	R	F	MYH9	Myosin-9
717	84	1983;1984	B4DY09	84	B4DY09	KLDPELHLDIK	11	1	1319.74	yes	no	3	0.0051623	84.31	162720		1	148	R	V	ILF2	Interleukin enhancer-binding factor 2
718	276	1985;1986;1987	P35579	276	P35579	KLEEEQIILEDQNCK	15	1	1887.92	yes	yes	2;3	0.00010304	124.29	272950	1	1	975	K	L	MYH9	Myosin-9
719	331	1988	Q13151	331	Q13151	KLFVGGLK	8	1	860.548	yes	yes	2	0.05831	98.458	835260		1	99	K	G	HNRNPA0	Heterogeneous nuclear ribonucleoprotein A0
720	265	1989	P29401	265	P29401	KLILDSAR	8	1	914.555	yes	no	2	0.028275	85.862	0		1	543	R	A	TKT	Transketolase
721	238;277;205	1990;1991;1992;1993;1994;1995;1996;1997	P13647;P35908;P02538	277	P35908	KLLEGEECR	9	1	1132.55	no	no	2;3	0.00066028	185.6	2453700	2	2	482	R	M	KRT2	Keratin, type II cytoskeletal 2 epidermal
722	226;215	1998;1999;2000;2001	P08670;P05787	226	P08670	KLLEGEESR	9	1	1059.56	no	no	2	0.0069312	123.96	875350	1	1	402	R	I	VIM	Vimentin
723	217	2002;2003	P06733	217	P06733	KLNVTEQEKIDK	12	2	1443.79	yes	no	2	7.856e-09	190.35	197450	1	1	81	K	L	ENO1	Alpha-enolase
725	237	2005;2006;2007;2008	P13645	237	P13645	KNHEEEMKDLR	11	2	1427.68	yes	yes	2;3	0.00040387	135.1	240210	2	1	285	K	N	KRT10	Keratin, type I cytoskeletal 10
726	344	2009	Q16384	344	Q16384	KPAEDENDSK	10	1	1131.5	yes	yes	1	0.031192	8.2351	161200	1		115	K	G	SSX1	Protein SSX1
727	262;111	2010	P26038;E7EQR4	262	P26038	KPDTIEVQQMK	11	1	1315.68	no	no	2	0.014832	96.067	102160	1		296	R	A	MSN	Moesin
728	368	2011	Q8NC51-4	368	Q8NC51-4	KPNEGADGQWK	11	1	1228.58	yes	no	2	0.0090322	106.67	54580		1	289	R	K	SERBP1	Isoform 4 of Plasminogen activator inhibitor 1 RNA-binding protein
729	276	2012;2013	P35579	276	P35579	KQELEEICHDLEAR	14	1	1768.84	yes	no	3	0.010069	66.674	114400		1	910	K	V	MYH9	Myosin-9
730	209	2014	P04264	209	P04264	KQISNLQQSISDAEQR	16	1	1843.94	yes	no	3	0.03953	42.633	135340	1		417	K	G	KRT1	Keratin, type II cytoskeletal 1
732	315	2021;2022;2023	P80723	315	P80723	KTEAPAAPAAQETK	14	1	1411.73	yes	no	2;3	8.9129e-05	133.9	171000		2	150	K	S	BASP1	Brain acid soluble protein 1
733	271	2024;2025;2026;2027	P31944	271	P31944	KTNPEIQSTLR	11	1	1285.7	yes	yes	2	0.00022914	140.63	510440	1	1	226	R	K	CASP14	Caspase-14
734	226	2028;2029	P08670	226	P08670	KVESLQEEIAFLK	13	1	1532.85	yes	no	2	0.00010277	136.14	112190		1	223	R	K	VIM	Vimentin
735	308	2030	P62917	308	P62917	KVGLIAAR	8	1	826.539	yes	no	2	0.05831	98.458	439510	1		234	R	R	RPL8	60S ribosomal protein L8
736	207	2031;2032;2033;2034;2035;2036;2037	P02768	207	P02768	KVPQVSTPTLVEVSR	15	1	1638.93	no	no	2;3	3.8968e-09	158.65	41329000	2	1	438	K	N	ALB	Albumin
737	306	2038;2039;2040	P62906	306	P62906	KYDAFLASESLIK	13	1	1483.79	yes	yes	2	2.1006e-05	145.52	224770	1	1	106	K	Q	RPL10A	60S ribosomal protein L10a
738	277	2041;2042;2043;2044;2045;2046;2047;2048	P35908	277	P35908	KYEDEINKR	9	2	1193.6	no	no	2;3	2.3025e-14	276.75	5949300	2	2	267	K	T	KRT2	Keratin, type II cytoskeletal 2 epidermal
739	339	2049;2050;2051	Q15149-7	339	Q15149-7	LAAEQELIR	9	0	1041.58	yes	no	2	0.0024296	123.75	207430	1	1	1677	R	L	PLEC	Isoform 7 of Plectin
740	329	2052;2053	Q12906-5	329	Q12906-5	LAAFGQLHK	9	0	983.555	yes	no	2	0.00063805	148.99	1189300		1	324	R	V	ILF3	Isoform 5 of Interleukin enhancer-binding factor 3
741	190	2054	O00299	190	O00299	LAALNPESNTAGLDIFAK	18	0	1843.97	yes	yes	2	0.0094923	70.944	51746		1	96	K	F	CLIC1	Chloride intracellular channel protein 1
742	323	2055	Q07065	323	Q07065	LAALQGR	7	0	727.434	yes	no	2	0.04602	95.957	82996		1	448	R	L	CKAP4	Cytoskeleton-associated protein 4
743	325	2056	Q08211	325	Q08211	LAAQSCALSLVR	12	0	1287.7	yes	yes	2	0.0056318	94.688	117970		1	237	K	Q	DHX9	ATP-dependent RNA helicase A
744	34	2057;2058;2059;2060	A0A0J9YXZ5	34	A0A0J9YXZ5	LAAVALINAAIQK	13	0	1294.8	yes	no	2	0.001198	113.38	93139	1	1	389	R	G	IQGAP1	Ras GTPase-activating-like protein IQGAP1
745	338	2061;2062	Q15084-3	338	Q15084-3	LAAVDATVNQVLASR	15	0	1526.84	yes	no	2	0.013785	79.326	103700		1	214	K	Y	PDIA6	Isoform 3 of Protein disulfide-isomerase A6
746	110	2063;2064	E7EQB2	110	E7EQB2	LADFALLCLDGK	12	0	1334.69	yes	no	2	0.0026795	105.66	113980		1	574	K	R	LTF	Lactotransferrin (Fragment)
747	238	2065;2066;2067;2068	P13647	238	P13647	LAELEEALQK	10	0	1142.62	yes	no	2	6.5587e-05	157.78	1229300	1	1	432	K	A	KRT5	Keratin, type II cytoskeletal 5
748	253	2069;2070	Q5JRR6	253	Q5JRR6	LAGTQPLEVLEAVQR	15	0	1622.9	yes	no	2	0.010633	84.046	43822		1	127	R	S	UBA1	Ubiquitin-like modifier-activating enzyme 1
749	187	2071	Q8J015	187	Q8J015	LAHEVGWK	8	0	938.497	yes	no	2	0.046857	81.191	134750	1		80	R	Y	RPL13A	60S ribosomal protein L13a
751	121	2073;2074	E9PDN4	121	E9PDN4	LAKVVEGDLAFKGGR	15	2	1558.88	yes	yes	2	0.028369	62.035	145250	1	1	2	M	D	SYT9	Synaptotagmin-9
753	78	2078	B1AKD8	78	B1AKD8	LALLEEAR	8	0	913.523	yes	no	2	0.03101	90.601	106000	1		1107	K	T	CROCC	Rootletin (Fragment)
754	304	2079;2080	P62750	304	P62750	LAPDYDALDVANK	13	0	1403.69	yes	no	2	0.001177	113.54	1311700	1		140	R	I	RPL23A	60S ribosomal protein L23a
755	354	2081	Q6KB66-2	354	Q6KB66-2	LAQLEAALQQAK	12	0	1282.72	yes	no	2	0.025239	92.781	67738		1	345	K	Q	KRT80	Isoform 2 of Keratin, type II cytoskeletal 80
756	237;204;275;227;322	2082;2083	P13645;P02533;P35527;P08779;Q04695	237	P13645	LASYLDK	7	0	808.433	no	no	2	0.023979	113.41	8839800		1	157	R	V	KRT10	Keratin, type I cytoskeletal 10
757	237;204;227;322	2084;2085;2086;2087;2088;2089;2090;2091	P13645;P02533;P08779;Q04695	237	P13645	LASYLDKVR	9	1	1063.6	no	no	2;3	0.0019159	140.11	27816000	2	2	157	R	A	KRT10	Keratin, type I cytoskeletal 10
758	341	2092;2093	Q15323	341	Q15323	LASYLEK	7	0	822.449	no	no	2	0.015068	120.49	466360	1		67	R	V	KRT31	Keratin, type I cuticular Ha1
759	114	2094;2095;2096	E7EVA0	114	E7EVA0	LATNTSAPDLK	11	0	1129.6	yes	no	2	0.0001844	128.88	1126400	1	1	2068	R	N	MAP4	Microtubule-associated protein
760	263	2097;2098;2099;2100	P26373	263	P26373	LATQLTGPVMPVR	13	0	1381.78	yes	no	2	3.0785e-10	184.96	566590	1	1	146	K	N	RPL13	60S ribosomal protein L13
761	68	2101;2102;2103	A0A6Q8PFK8	68	A0A6Q8PFK8	LATQSNEITIPVTFESR	17	0	1904.98	yes	no	2	1.1776e-05	126.42	392560	1	1	165	K	A	HSPB1	Heat shock protein beta-1
762	221;312	2104;2105;2106;2107	Q5JP53;P68371	221	Q5JP53	LAVNMVPFPR	10	0	1142.63	no	no	2	4.5101e-05	162.88	2564100	1	1	235	K	L	TUBB	Tubulin beta chain
763	284	2108;2109	P47897-2	284	P47897-2	LAWGQPVGLR	10	0	1095.62	yes	no	2	0.0059609	101.9	316930	1		619	R	H	QARS1	Isoform 2 of Glutamine--tRNA ligase
764	55	2110;2111;2112;2113	A0A3B3ITT5	55	A0A3B3ITT5	LAYIAHPK	8	0	911.523	yes	no	2	0.016007	105.39	3098500	1	1	104	R	L	RPL29	60S ribosomal protein L29
765	272	2114	P31948-3	272	P31948-3	LAYINPDLALEEK	13	0	1487.79	yes	no	2	0.0041757	95.195	239000		1	328	R	N	STIP1	Isoform 3 of Stress-induced-phosphoprotein 1
766	54	2115;2116	M0QXS5	54	M0QXS5	LCFSTAQHAS	10	0	1120.5	yes	no	2	0.0043071	108.47	408770	1		521	K	_	HNRNPL	Heterogeneous nuclear ribonucleoprotein L (Fragment)
768	207	2121	P02768	207	P02768	LDELRDEGK	9	1	1073.54	yes	no	2	0.0093713	118.03	1023100	1		206	K	A	ALB	Albumin
769	134;311	2122;2123	F5H5D3;P68363	311	P68363	LDHKFDLMYAK	11	1	1379.69	no	no	2	0.00029777	135.1	304340		1	391	R	R	TUBA1B	Tubulin alpha-1B chain
770	390	2124	Q9UKY0	390	Q9UKY0	LDIDFGAEGNR	11	0	1205.57	yes	yes	3	0.028873	60.064	19389		1	66	K	Y	PRND	Prion-like protein doppel
771	239	2125;2126;2127;2128	P14618-2	239	P14618-2	LDIDSPPITAR	11	0	1196.64	yes	no	2	2.4918e-06	169.82	659030	1	1	33	R	N	PKM	Isoform M1 of Pyruvate kinase PKM
772	276	2129;2130;2131;2132	P35579	276	P35579	LDPHLVLDQLR	11	0	1317.74	yes	no	2;3	0.0064	95.094	234690	1	2	683	K	C	MYH9	Myosin-9
773	209	2133;2134;2135;2136;2137;2138;2139	P04264	209	P04264	LDSELKNMQDMVEDYR	16	1	1984.89	yes	no	2;3	3.6464e-06	127.57	1802200	2	2	252	R	N	KRT1	Keratin, type II cytoskeletal 1
774	67	2140	A0A6Q8PFJ0	67	A0A6Q8PFJ0	LEAALGEAKK	10	1	1028.59	yes	no	2	0.056833	87.184	182190		1	172	K	Q	LMNA	Prelamin-A/C
775	7	2141;2142;2143	D6R904	7	D6R904	LEEAEKAADESER	13	1	1475.67	yes	no	2	0.0001619	124.81	109110	1	1	77	K	W	TPM3	Tropomyosin alpha-3 chain
776	276	2144;2145	P35579	276	P35579	LEEEQIILEDQNCK	14	0	1759.83	yes	yes	2	2.7229e-05	135.61	99151	1		976	K	L	MYH9	Myosin-9
778	323	2147;2148;2149;2150	Q07065	323	Q07065	LEGLGSSEADQDGLASTVR	19	0	1903.91	yes	yes	2	6.1988e-05	118.02	384630	1	1	455	R	S	CKAP4	Cytoskeleton-associated protein 4
779	215	2151;2152	P05787	215	P05787	LEGLTDEINFLR	12	0	1418.74	yes	no	2	0.016411	84.352	81768		1	214	R	Q	KRT8	Keratin, type II cytoskeletal 8
780	249	2153;2154;2155;2156	P19338	249	P19338	LELQGPR	7	0	811.455	yes	no	2	0.014064	127.12	4696400	1	1	555	R	G	NCL	Nucleolin
781	237	2157;2158;2159;2160	P13645	237	P13645	LENEIQTYR	9	0	1164.58	yes	yes	2	2.9297e-13	255.39	11138000	1	1	442	R	S	KRT10	Keratin, type I cytoskeletal 10
782	204;227;322	2161	P02533;P08779;Q04695	204	P02533	LEQEIATYR	9	0	1121.57	no	no	2	0.00055551	157.97	1657800		1	408	R	R	KRT14	Keratin, type I cytoskeletal 14
783	330	2162	Q13009-2	330	Q13009-2	LEQKIDMDEKMK	12	2	1506.74	yes	no	3	0.044807	80.245	1414400	1		570	K	K	TIAM1	Isoform 2 of T-lymphoma invasion and metastasis-inducing protein 1
784	19	2163;2164	J3KR24	19	J3KR24	LESDYEILER	10	0	1265.61	yes	no	2	9.4468e-07	183.03	284780	1		269	K	F	IARS1	Isoleucyl-tRNA synthetase
785	215	2165	P05787	215	P05787	LESGMQNMSIHTK	13	0	1474.69	yes	no	2	7.2788e-05	123.95	131600		1	402	R	T	KRT8	Keratin, type II cytoskeletal 8
786	68	2166;2167;2168;2169	A0A6Q8PFK8	68	A0A6Q8PFK8	LFDQAFGLPR	10	0	1162.61	yes	no	2	3.7925e-05	164.66	515680	1	1	28	R	L	HSPB1	Heat shock protein beta-1
787	262;111	2170;2171;2172	P26038;E7EQR4	262	P26038	LFFLQVK	7	0	893.537	no	no	2	0.03934	101.21	711200	1	1	101	R	E	MSN	Moesin
788	281	2173;2174;2175;2176	P38159	281	P38159	LFIGGLNTETNEK	13	0	1434.74	yes	no	2	1.4214e-14	223.36	761570	1	1	10	K	A	RBMX	RNA-binding motif protein, X chromosome
789	140	2177;2178	F8W6I7	140	F8W6I7	LFIGGLSFETTDESLR	16	0	1783.9	yes	no	2	0.00062763	114.01	63525		1	16	K	S	HNRNPA1	Helix-destabilizing protein
790	329	2179;2180	Q12906-5	329	Q12906-5	LFPDTPLALDANK	13	0	1413.75	yes	no	2	0.0023975	104.17	249030		1	588	K	K	ILF3	Isoform 5 of Interleukin enhancer-binding factor 3
791	329	2181	Q12906-5	329	Q12906-5	LFPDTPLALDANKK	14	1	1541.85	yes	no	2	0.035705	83.243	121770		1	588	K	K	ILF3	Isoform 5 of Interleukin enhancer-binding factor 3
793	284	2184;2185	P47897-2	284	P47897-2	LFTLTALR	8	0	933.565	yes	no	2	0.0056922	122.18	322800	1		505	R	R	QARS1	Isoform 2 of Glutamine--tRNA ligase
794	255	2186;2187	P22626	255	P22626	LFVGGIKEDTEEHHLR	16	1	1878.96	yes	no	3	0.0015152	92.269	810870		1	114	K	D	HNRNPA2B1	Heterogeneous nuclear ribonucleoproteins A2/B1
795	194;192	2188	O60506-4;O43390	194	O60506-4	LFVGSIPK	8	0	859.517	no	no	2	0.040171	85.161	988160		1	245	R	S	SYNCRIP	Isoform 4 of Heterogeneous nuclear ribonucleoprotein Q
796	25	2189	A0A0C4DGN4	25	A0A0C4DGN4	LGALGGNTQEVTLQPGEYITK	21	0	2188.14	yes	no	2	0.015816	68.189	115800		1	71	K	V	ZG16B	Zymogen granule protein 16 homolog B
797	226	2190;2191;2192	P08670	226	P08670	LGDLYEEEMR	10	0	1253.56	yes	no	2	0.014052	91.313	1848600	1	1	146	R	E	VIM	Vimentin
800	10	2208;2209	A0A087X0X3	10	A0A087X0X3	LGGAGMER	8	0	789.38	yes	no	2	0.041287	84.498	170190	1	1	411	R	M	HNRNPM	Heterogeneous nuclear ribonucleoprotein M
801	355	2210;2211;2212;2213;2214;2215;2216	Q6UWP8	355	Q6UWP8	LGHGVNNAAGQVGK	14	0	1320.69	yes	yes	2;3	5.0992e-12	178.95	408030	2	2	115	K	E	SBSN	Suprabasin
802	216	2217;2218;2219;2220	P06702	216	P06702	LGHPDTLNQGEFK	13	0	1454.72	yes	yes	2;3	0.0002565	120.6	1500600	1	2	26	K	E	S100A9	Protein S100-A9
803	223	2221;2222;2223;2224;2225;2226;2227	P07900	223	P07900	LGIHEDSQNR	10	0	1167.56	yes	no	2;3	0.00040459	138.25	1126700	2	2	447	K	K	HSP90AA1	Heat shock protein HSP 90-alpha
804	225	2228;2229;2230;2231;2232;2233;2234;2235	P08238	225	P08238	LGIHEDSTNR	10	0	1140.55	yes	yes	2;3	0.00049164	119.68	1161900	2	2	439	K	R	HSP90AB1	Heat shock protein HSP 90-beta
805	225	2236	P08238	225	P08238	LGIHEDSTNRR	11	1	1296.65	yes	yes	3	0.014305	66.568	49209		1	439	K	R	HSP90AB1	Heat shock protein HSP 90-beta
806	316	2237;2238;2239;2240	P81605	316	P81605	LGKDAVEDLESVGK	14	1	1458.76	yes	no	2	1.1426e-11	179.55	2994000	1	1	83	K	G	DCD	Dermcidin
807	265	2241;2242	P29401	265	P29401	LGQSDPAPLQHQMDIYQK	18	0	2068	yes	no	3	0.0011971	87.519	411960		1	187	R	R	TKT	Transketolase
808	10	2243	A0A087X0X3	10	A0A087X0X3	LGSTVFVANLDYK	13	0	1425.75	yes	no	2	0.019654	76.311	65651		1	202	R	V	HNRNPM	Heterogeneous nuclear ribonucleoprotein M
809	357	2244	Q7KZF4	357	Q7KZF4	LGTLSPAFSTR	11	0	1148.62	yes	yes	2	0.050975	67.519	197740		1	777	R	V	SND1	Staphylococcal nuclease domain-containing protein 1
810	284	2245	P47897-2	284	P47897-2	LGYFSVDPDSHQGK	14	0	1548.72	yes	no	3	0.037006	51.726	164530	1		735	R	L	QARS1	Isoform 2 of Glutamine--tRNA ligase
811	115	2246	E7EWM1	115	E7EWM1	LIAMKTEK	8	1	932.536	yes	no	2	0.039671	74.255	861710		1	781	K	E	NCOA2	Nuclear receptor coactivator 2
812	63	2247;2248;2249;2250	A0A5F9ZHM4	63	A0A5F9ZHM4	LIAPVAEEEATVPNNK	16	0	1693.89	yes	no	2	1.2062e-05	135.61	586450	1	1	8	K	I	LDHB	L-lactate dehydrogenase
813	292	2251	P54136	292	P54136	LICDVSR	7	0	861.438	yes	no	2	0.019606	116.88	306620	1		310	K	Q	RARS1	Arginine--tRNA ligase, cytoplasmic
814	274	2252	P34897-3	274	P34897-3	LIIAGTSAYAR	11	0	1134.64	yes	no	2	0.0071967	94.465	38447	1		199	R	L	SHMT2	Isoform 3 of Serine hydroxymethyltransferase, mitochondrial
815	104	2253	D6RAT0	104	D6RAT0	LIPDSIGKDIEK	12	1	1326.74	yes	no	2	0.037836	84.365	159430		1	151	K	A	RPS3A	40S ribosomal protein S3a
816	339	2254	Q15149-7	339	Q15149-7	LISLFQAMK	9	0	1049.59	yes	no	2	0.045951	74.173	41766		1	3990	K	K	PLEC	Isoform 7 of Plectin
817	210	2255;2256;2257;2258	P04406	210	P04406	LISWYDNEFGYSNR	14	0	1762.8	yes	no	2	9.5798e-06	143.56	440910	1	1	310	K	V	GAPDH	Glyceraldehyde-3-phosphate dehydrogenase
818	104	2259;2260	D6RAT0	104	D6RAT0	LITEDVQGK	9	0	1001.54	yes	no	2	0.00059189	154.01	793840	1	1	49	K	N	RPS3A	40S ribosomal protein S3a
819	27	2261;2262;2263	B4DJK0	27	B4DJK0	LIVENLSSR	9	0	1029.58	yes	no	2	0.019799	91.265	176490	1	1	110	R	V	SRSF5	Serine/arginine-rich-splicing factor 5
820	63	2264;2265;2266;2267	A0A5F9ZHM4	63	A0A5F9ZHM4	LKDDEVAQLKK	11	2	1285.72	yes	no	2	0.00046618	132.86	253050	1	1	309	K	S	LDHB	L-lactate dehydrogenase
821	67	2268;2269	A0A6Q8PFJ0	67	A0A6Q8PFJ0	LKDLEALLNSK	11	1	1242.72	yes	no	2	0.0050256	104.81	0		2	134	R	E	LMNA	Prelamin-A/C
822	276	2270;2271;2272	P35579	276	P35579	LKDVLLQVDDERR	13	2	1597.88	yes	no	2;4	0.020878	92.151	385210	1	2	1844	K	N	MYH9	Myosin-9
824	207	2285;2286;2287;2288;2289;2290	P02768	207	P02768	LKECCEKPLLEK	12	2	1545.79	yes	no	2;3;4	0.00029646	127.79	734320	2	2	299	K	S	ALB	Albumin
825	80	2291	G3V576	80	G3V576	LKGDDLQAIKK	11	2	1227.72	yes	no	3	0.0022319	118.9	69812		1	188	K	E	HNRNPC	Heterogeneous nuclear ribonucleoproteins C1/C2
826	161	2292	H3BPE7	161	H3BPE7	LKGEATVSFDDPPSAK	16	1	1660.83	yes	no	3	0.030079	73.252	713010		1	334	K	A	FUS	RNA-binding protein FUS
830	339	2310;2311	Q15149-7	339	Q15149-7	LKQSAEEQAQAR	12	1	1357.69	yes	no	2;3	0.011802	95.183	77744	2		2085	R	A	PLEC	Isoform 7 of Plectin
831	237	2312;2313	P13645	237	P13645	LKYENEVALR	10	1	1233.67	yes	yes	2	0.00051286	144.1	12370000	1		236	R	Q	KRT10	Keratin, type I cytoskeletal 10
833	176	2316;2317;2318;2319	J3QR09	176	J3QR09	LLADQAEAR	9	0	985.519	yes	no	2	0.0020555	148.56	835780	1	2	151	K	R	RPL19	Ribosomal protein L19
834	286	2320	P49411	286	P49411	LLDAVDTYIPVPAR	14	0	1541.85	yes	yes	2	0.002127	103.76	51792		1	239	K	D	TUFM	Elongation factor Tu, mitochondrial
835	339	2321;2322	Q15149-7	339	Q15149-7	LLDPEDVDVPQPDEK	15	0	1707.82	yes	no	2	0.012316	81.526	111930		1	203	R	S	PLEC	Isoform 7 of Plectin
836	244	2323;2324;2325;2326	P15924	244	P15924	LLEAQIATGGIIDPK	15	0	1537.87	yes	no	2	0.0020113	102.03	272900	1	1	2367	R	E	DSP	Desmoplakin
837	204	2327;2328;2329;2330	P02533	204	P02533	LLEGEDAHLSSSQFSSGSQSSR	22	0	2308.06	yes	yes	2;3	7.0964e-13	148.64	897130		2	418	R	D	KRT14	Keratin, type I cytoskeletal 14
838	238;277;205	2331;2332;2333;2334	P13647;P35908;P02538	277	P35908	LLEGEECR	8	0	1004.46	no	no	2	0.0026637	146.81	4473700	1	1	483	K	M	KRT2	Keratin, type II cytoskeletal 2 epidermal
839	11	2335;2336;2337	A0A087X106	11	A0A087X106	LLEGEEQR	8	0	972.488	yes	no	2	0.03899	85.862	994920	1	1	409	R	L	KRT81	Keratin, type II cuticular Hb1
840	226;215;386	2338;2339;2340;2341	P08670;P05787;Q9NSB2	226	P08670	LLEGEESR	8	0	931.461	no	no	2	0.0051922	126.24	1981700	1	1	403	K	I	VIM	Vimentin
841	317	2342;2343;2344;2345;2346;2347;2348	Q00839	317	Q00839	LLEQYKEESK	10	1	1265.65	yes	no	2;3	5.7786e-07	195.83	1648800	2	2	665	K	K	HNRNPU	Heterogeneous nuclear ribonucleoprotein U
842	317	2349;2350;2351;2352	Q00839	317	Q00839	LLEQYKEESKK	11	2	1393.75	yes	no	2	4.1914e-09	218.55	1215200	1	1	665	K	A	HNRNPU	Heterogeneous nuclear ribonucleoprotein U
843	212	2353;2354;2355;2356	P05109	212	P05109	LLETECPQYIR	11	0	1420.7	yes	yes	2	2.1401e-12	238.86	1535700	1	1	37	K	K	S100A8	Protein S100-A8
844	339	2357;2358	Q15149-7	339	Q15149-7	LLFNDVQTLK	10	0	1189.67	yes	no	2	0.003975	109.79	80592	1		419	R	D	PLEC	Isoform 7 of Plectin
845	258	2359;2360;2361;2362	P23396	258	P23396	LLGGLAVR	8	0	797.512	yes	no	2	0.012503	111.04	423580	1	1	109	K	R	RPS3	40S ribosomal protein S3
846	241	2363	P14868	241	P14868	LLGHLVK	7	0	778.507	yes	no	2	0.043893	97.596	189210	1		375	K	E	DARS1	Aspartate--tRNA ligase, cytoplasmic
847	252;336	2364;2365	P21333-2;Q14315-2	252	P21333-2	LLGWIQNK	8	0	970.56	no	no	2	0.027862	92.47	158300		1	172	R	L	FLNA	Isoform 2 of Filamin-A
848	19	2366;2367	J3KR24	19	J3KR24	LLILMEAR	8	0	957.568	yes	no	2	0.011937	111.95	393820	1		255	R	L	IARS1	Isoleucyl-tRNA synthetase
849	372	2368;2369;2370	Q96A65	372	Q96A65	LLKSLPNWMNMAQPK	15	1	1769.93	yes	yes	2	0.035959	40.941	331670	1	1	648	R	Q	EXOC4	Exocyst complex component 4
850	131	2371;2372;2373	F5H3X6	131	F5H3X6	LLLGAGAVAYGVR	13	0	1258.74	yes	no	2	1.4616e-07	157.38	224390	1	1	25	K	E	PHB2	Prohibitin (Fragment)
851	195	2374;2375	U3KQK0	195	U3KQK0	LLLPGELAK	9	0	952.596	yes	no	2	0.012503	96.034	2639000		1	101	R	H	H2BC15	Histone H2B
852	234;213	2376;2377;2378;2379	P12236;P05141	234	P12236	LLLQVQHASK	10	0	1135.67	no	no	2	0.00044471	136.96	978870	1	1	34	K	Q	SLC25A6	ADP/ATP translocase 3
853	335	2380	Q14152-2	335	Q14152-2	LLLTPWVK	8	0	968.606	yes	no	2	0.044732	82.452	34762		1	110	R	F	EIF3A	Isoform 2 of Eukaryotic translation initiation factor 3 subunit A
854	76	2381;2382;2383;2384;2385	B0QZ26	76	B0QZ26	LLMMHRIKK	9	2	1168.69	yes	no	2;3	0.012769	74.255	14590000	1	2	56	R	L	CALHM4	Calcium homeostasis modulator protein 4 (Fragment)
855	231;247	2386;2387	P11142;P17066	231	P11142	LLQDFFNGK	9	0	1080.56	no	no	2	0.0085754	106.2	98631	1		349	K	E	HSPA8	Heat shock cognate 71 kDa protein
856	30	2388;2389	P0DMV8-2	30	P0DMV8-2	LLQDFFNGR	9	0	1108.57	yes	no	2	0.011686	98.044	163920		1	294	K	D	HSPA1A	Isoform 2 of Heat shock 70 kDa protein 1A
857	292	2390;2391	P54136	292	P54136	LLQQEEEIK	9	0	1128.6	yes	no	2	0.00051265	162.64	750620	1		12	R	S	RARS1	Arginine--tRNA ligase, cytoplasmic
858	209	2392;2393;2394;2395;2396;2397;2398;2399;2400;2401;2402;2403;2404	P04264	209	P04264	LLRDYQELMNTK	12	1	1522.78	yes	no	2;3	1.4122e-08	176.99	8387100	3	4	461	R	L	KRT1	Keratin, type II cytoskeletal 1
859	277	2405;2406;2407;2408;2409;2410;2411	P35908	277	P35908	LLRDYQELMNVK	12	1	1520.8	no	no	2;3	4.0175e-05	124.42	1056800	2	2	459	R	L	KRT2	Keratin, type II cytoskeletal 2 epidermal
860	222	2412;2413	P07814	222	P07814	LLSVNIR	7	0	813.507	yes	yes	2	0.031652	107.32	661180	1		1334	R	V	EPRS1	Bifunctional glutamate/proline--tRNA ligase
861	51	2414;2415	F8W6P5	51	F8W6P5	LLVVYPWTQR	10	0	1273.72	yes	no	2	0.026608	82.287	173810	1	1	32	R	F	HBB	Hemoglobin subunit beta (Fragment)
862	292	2416;2417;2418	P54136	292	P54136	LMDLLGEGLKR	11	1	1243.7	yes	no	2;3	0.012614	100.09	677450	2		462	R	S	RARS1	Arginine--tRNA ligase, cytoplasmic
863	272	2419;2420	P31948-3	272	P31948-3	LMDVGLIAIR	10	0	1099.64	yes	no	2	0.0051385	105.17	85497		1	510	K	_	STIP1	Isoform 3 of Stress-induced-phosphoprotein 1
864	104	2421;2422;2423;2424	D6RAT0	104	D6RAT0	LMELHGEGSSSGK	13	0	1330.62	yes	no	2	1.9909e-05	141.37	538070	1	1	191	K	A	RPS3A	40S ribosomal protein S3a
865	266	2425;2426;2427	P29508-2	266	P29508-2	LMEWTSLQNMR	11	0	1407.66	yes	no	2	3.0533e-05	146.16	108680	1	1	214	K	E	SERPINB3	Isoform 2 of Serpin B3
866	217	2428;2429	P06733	217	P06733	LMIEMDGTENK	11	0	1279.58	yes	no	2	0.00016181	131.42	92875		1	93	K	S	ENO1	Alpha-enolase
867	353	2430	Q6AWC2-5	353	Q6AWC2-5	LMLINEKEELLK	12	1	1471.83	yes	no	2	0.017939	91.313	15128		1	247	K	E	WWC2	Isoform 5 of Protein WWC2
868	192	2431;2432;2433;2434	O43390	192	O43390	LMMDPLSGQNR	11	0	1260.6	yes	no	2	3.0533e-05	146.16	506540	1	1	196	R	G	HNRNPR	Heterogeneous nuclear ribonucleoprotein R
869	194	2435;2436;2437;2438;2439;2440;2441	O60506-4	194	O60506-4	LMMDPLTGLNR	11	0	1259.64	yes	no	2	7.3467e-08	189.17	1591200	1	3	193	R	G	SYNCRIP	Isoform 4 of Heterogeneous nuclear ribonucleoprotein Q
870	193	2442;2443	O43776	193	O43776	LMTDTINEPILLCR	14	0	1687.86	yes	yes	2	5.1696e-12	178.67	69402		1	426	R	F	NARS1	Asparagine--tRNA ligase, cytoplasmic
871	160	2444	H3BV41	160	H3BV41	LMTEILGR	8	0	931.516	yes	no	2	0.016973	103.83	50817	1		58	R	Q	NUDT21	Cleavage and polyadenylation-specificity factor subunit 5 (Fragment)
872	209	2445;2446;2447;2448	P04264	209	P04264	LNDLEDALQQAK	12	0	1356.69	yes	no	2	7.1284e-16	238.07	2269900	1	1	444	K	E	KRT1	Keratin, type II cytoskeletal 1
873	277	2449	P35908	277	P35908	LNDLEEALQQAK	12	0	1370.7	yes	yes	2	5.3527e-09	179.83	309290		1	442	K	E	KRT2	Keratin, type II cytoskeletal 2 epidermal
874	292	2450	P54136	292	P54136	LNDYIFSFDK	10	0	1260.6	yes	no	2	0.0020979	117.25	287110	1		513	R	M	RARS1	Arginine--tRNA ligase, cytoplasmic
875	239	2451;2452	P14618-2	239	P14618-2	LNFSHGTHEYHAETIK	16	0	1882.9	yes	no	4	0.039624	31.319	158500	1		74	R	N	PKM	Isoform M1 of Pyruvate kinase PKM
876	222	2453;2454	P07814	222	P07814	LNLENKDYKK	10	2	1263.68	yes	no	2	0.00026404	153.1	213340	1		594	K	T	EPRS1	Bifunctional glutamate/proline--tRNA ligase
877	284	2455	P47897-2	284	P47897-2	LNLHYAVVSK	10	0	1142.64	yes	no	3	0.013891	71.221	157520	1		476	R	R	QARS1	Isoform 2 of Glutamine--tRNA ligase
878	222	2456;2457	P07814	222	P07814	LNLNNTVLSK	10	0	1114.63	yes	no	2	4.1945e-05	163.66	796480	1		426	R	R	EPRS1	Bifunctional glutamate/proline--tRNA ligase
879	63;200	2458;2459	A0A5F9ZHM4;P00338	200	P00338	LNLVQR	6	0	741.45	no	no	2	0.020209	122.5	2421100	1	1	107	R	N	LDHA	L-lactate dehydrogenase A chain
880	329	2460;2461;2462;2463	Q12906-5	329	Q12906-5	LNQLKPGLQYK	11	1	1300.75	yes	no	2;3	2.3469e-05	156.83	1193000		2	409	R	L	ILF3	Isoform 5 of Interleukin enhancer-binding factor 3
881	222	2464;2465	P07814	222	P07814	LNQWCNVVR	9	0	1187.59	yes	yes	2	0.00049134	164.96	298750	1		1144	K	W	EPRS1	Bifunctional glutamate/proline--tRNA ligase
882	54	2466;2467;2468	M0QXS5	54	M0QXS5	LNVCVSK	7	0	818.432	yes	no	2	0.039195	101.33	412900	1	1	390	K	Q	HNRNPL	Heterogeneous nuclear ribonucleoprotein L (Fragment)
883	242	2469	P14923	242	P14923	LNYGIPAIVK	10	0	1086.64	yes	yes	2	0.040579	72.243	82691		1	478	R	L	JUP	Junction plakoglobin
884	319	2470	Q01813	319	Q01813	LPLMECVQMTQDVQK	15	0	1818.87	yes	no	2	0.012316	81.526	23728		1	355	R	A	PFKP	ATP-dependent 6-phosphofructokinase, platelet type
885	310	2471;2472;2473	Q5VTE0	310	Q5VTE0	LPLQDVYK	8	0	974.544	yes	no	2	0.03899	85.862	1478900	1	1	248	R	I	EEF1A1P5	Putative elongation factor 1-alpha-like 3
886	241	2474;2475	P14868	241	P14868	LPLQLDDAVRPEAEGEEEGR	20	1	2222.08	yes	no	3	9.0565e-05	96.447	267850	1		152	R	A	DARS1	Aspartate--tRNA ligase, cytoplasmic
888	215	2477	P05787	215	P05787	LQAEIEGLKGQR	12	1	1340.74	yes	no	3	0.053059	46.352	246440		1	317	R	A	KRT8	Keratin, type II cytoskeletal 8
889	226	2478;2479;2480;2481;2482;2483;2484;2485	P08670	226	P08670	LQDEIQNMKEEMAR	14	1	1733.81	yes	no	2;3	3.6321e-21	230.57	2065900	2	2	365	R	H	VIM	Vimentin
890	339	2486;2487;2488	Q15149-7	339	Q15149-7	LQEAGILSAEELQR	14	0	1555.82	yes	no	2	0.0018505	106.19	207900	1	1	2626	R	L	PLEC	Isoform 7 of Plectin
891	67	2489;2490	A0A6Q8PFJ0	67	A0A6Q8PFJ0	LQEKEDLQELNDR	13	1	1628.8	yes	no	2	3.4033e-13	202.92	506190	1	1	29	R	L	LMNA	Prelamin-A/C
892	382	2491	Q9H5V9-2	382	Q9H5V9-2	LQELAELEAK	10	0	1142.62	yes	no	3	0.031746	59.153	350030	1		150	R	K	CXorf56	Isoform 2 of UPF0428 protein CXorf56
893	292	2492;2493;2494	P54136	292	P54136	LQEVFGHAIK	10	0	1140.63	yes	no	2;3	0.00012212	139.38	1084900	2		80	R	A	RARS1	Arginine--tRNA ligase, cytoplasmic
894	11	2495;2496	A0A087X106	11	A0A087X106	LQFYQNR	7	0	967.488	yes	no	2	0.016014	154.09	892040	1		138	K	E	KRT81	Keratin, type II cuticular Hb1
895	277	2497;2498;2499;2500	P35908	277	P35908	LQGEIAHVK	9	0	993.561	yes	yes	2	0.0008765	144.77	4157800	1	1	406	R	K	KRT2	Keratin, type II cytoskeletal 2 epidermal
896	277	2501;2502;2503;2504;2505;2506;2507;2508	P35908	277	P35908	LQGEIAHVKK	10	1	1121.66	yes	yes	2;3	0.0023256	125.23	2723200	2	2	406	R	Q	KRT2	Keratin, type II cytoskeletal 2 epidermal
898	92	2510;2511;2512;2513	C9JB90	92	C9JB90	LQLWDTAGQER	11	0	1315.65	yes	no	2	4.6097e-06	166.24	271060	1	1	31	R	F	RAB6B	Ras-related protein Rab-6B (Fragment)
899	296	2514	P60842	296	P60842	LQMEAPHIIVGTPGR	15	0	1617.87	yes	no	3	0.013454	66.059	96690		1	147	K	V	EIF4A1	Eukaryotic initiation factor 4A-I
900	241	2515	P14868	241	P14868	LQSGICHLFR	10	0	1229.63	yes	no	3	0.041296	53.089	126900	1		198	R	E	DARS1	Aspartate--tRNA ligase, cytoplasmic
901	172	2516;2517;2518;2519;2520;2521	J3KPS3	172	J3KPS3	LQSIGTENTEENRR	14	1	1645.8	yes	no	2;3	0.00014914	124.48	1315200	2	2	44	R	F	ALDOA	Fructose-bisphosphate aldolase
902	67	2522;2523	A0A6Q8PFJ0	67	A0A6Q8PFJ0	LQTMKEELDFQK	12	1	1508.75	yes	no	2	0.0014399	118.76	309140	1	1	197	R	N	LMNA	Prelamin-A/C
903	238	2524;2525;2526;2527	P13647	238	P13647	LRAEIDNVKK	10	2	1184.69	yes	no	3	0.0018051	128.35	308300	2	1	396	R	Q	KRT5	Keratin, type II cytoskeletal 5
904	19	2528	J3KR24	19	J3KR24	LRAEPDHMVLGK	12	1	1364.72	yes	no	2	0.0030773	114.24	157440	1		892	R	R	IARS1	Isoleucyl-tRNA synthetase
905	158	2529	H0YMN8	158	H0YMN8	LRDKMVVLECMLK	13	2	1633.87	yes	no	4	0.04259	35.594	27541	1		44	R	K	SPRED1	Sprouty-related, EVH1 domain-containing protein 1 (Fragment)
906	67	2530;2531;2532;2533	A0A6Q8PFJ0	67	A0A6Q8PFJ0	LRDLEDSLAR	10	1	1186.63	yes	no	2	0.0008801	138.99	622560	1	1	320	K	E	LMNA	Prelamin-A/C
907	209	2534;2535;2536;2537;2538;2539;2540;2541	P04264	209	P04264	LRSEIDNVK	9	1	1072.59	yes	no	2;3	0.0032358	105.4	3453300	2	2	408	R	K	KRT1	Keratin, type II cytoskeletal 1
908	209	2542;2543	P04264	209	P04264	LRSEIDNVKK	10	2	1200.68	yes	no	3	9.4228e-06	173.24	4900900	1		408	R	Q	KRT1	Keratin, type II cytoskeletal 1
909	215	2544;2545;2546;2547	P05787	215	P05787	LSELEAALQR	10	0	1128.61	yes	no	2	2.9914e-05	166.66	714110	1	1	353	K	A	KRT8	Keratin, type II cytoskeletal 8
910	225;223	2548;2549;2550;2551	P08238;P07900	225	P08238	LSELLR	6	0	729.438	no	no	2	0.017888	127.66	1153800	1	1	451	R	Y	HSP90AB1	Heat shock protein HSP 90-beta
913	384	2556	Q9HCI5	384	Q9HCI5	LSIFGNPK	8	0	874.491	yes	yes	2	0.018529	101.33	1262400		1	618	R	R	MAGEE1	Melanoma-associated antigen E1
914	231	2557;2558	P11142	231	P11142	LSKEDIER	8	1	988.519	yes	no	2	0.037215	105.2	460150		1	510	R	M	HSPA8	Heat shock cognate 71 kDa protein
915	40	2559;2560	A0A0U1RRM4	40	A0A0U1RRM4	LSLDGQNIYNACCTLR	16	0	1896.88	yes	no	2	5.6706e-09	163.34	158960		1	270	K	I	PTBP1	Polypyrimidine tract-binding protein 1
916	191	2561	O43147-3	191	O43147-3	LSMICSR	7	0	865.415	yes	yes	2	0.035682	57.811	0		1	2	M	N	SGSM2	Isoform 3 of Small G protein signaling modulator 2
917	302	2562;2563;2564;2565	P62701	302	P62701	LSNIFVIGK	9	0	989.591	yes	yes	2	0.0012707	139.43	540940	1	1	222	R	G	RPS4X	40S ribosomal protein S4, X isoform
918	67	2566	A0A6Q8PFJ0	67	A0A6Q8PFJ0	LSPSPTSQR	9	0	971.504	yes	no	2	0.051491	70.552	170590	1		389	R	S	LMNA	Prelamin-A/C
919	52	2567;2568	A0A2R8YEX1	52	A0A2R8YEX1	LSSLLTYEDK	10	0	1167.6	yes	no	2	0.016038	89.886	746200	1	1	89	K	S	CFAP74	Cilia- and flagella-associated protein 74 (Fragment)
921	346	2576;2577	Q401N2-2	346	Q401N2-2	LSWLDTR	7	0	889.466	yes	no	2	0.02785	110.34	3691900		1	89	R	L	ZACN	Isoform 2 of Zinc-activated ligand-gated ion channel
922	313	2578	P78386	313	P78386	LTAEIENAK	9	0	987.524	yes	no	2	0.0020897	128.35	1043000	1		349	R	C	KRT85	Keratin, type II cuticular Hb5
923	255	2579;2580	P22626	255	P22626	LTDCVVMR	8	0	992.478	yes	no	2	0.0023851	164.72	1216500		1	47	K	D	HNRNPA2B1	Heterogeneous nuclear ribonucleoproteins A2/B1
924	255	2581;2582	P22626	255	P22626	LTDCVVMRDPASK	13	1	1490.72	yes	no	2	1.6225e-05	145.61	433420		1	47	K	R	HNRNPA2B1	Heterogeneous nuclear ribonucleoproteins A2/B1
925	276	2583;2584;2585;2586	P35579	276	P35579	LTEMETLQSQLMAEK	15	0	1750.85	yes	no	2	6.3758e-17	203.05	231840	1	1	868	R	L	MYH9	Myosin-9
926	210	2587;2588;2589;2590;2591;2592;2593	P04406	210	P04406	LTGMAFR	7	0	794.411	yes	no	2	0.016241	119.56	4874700	2	2	228	K	V	GAPDH	Glyceraldehyde-3-phosphate dehydrogenase
927	302	2594	P62701	302	P62701	LTGVFAPR	8	0	859.492	yes	no	2	0.033109	89.355	197070		1	23	K	P	RPS4X	40S ribosomal protein S4, X isoform
928	299	2595;2596	Q5JR95	299	Q5JR95	LTPEEEEILNK	11	0	1313.67	yes	no	2	0.0023554	110.84	220570	1		109	K	K	RPS8	40S ribosomal protein S8
929	222	2597;2598	P07814	222	P07814	LTVAENEAETK	11	0	1203.6	yes	yes	2	1.2659e-09	218.94	451960	1		1390	K	L	EPRS1	Bifunctional glutamate/proline--tRNA ligase
930	216	2599;2600	P06702	216	P06702	LTWASHEK	8	0	970.487	yes	yes	2	0.016835	104.06	157520	1		86	R	M	S100A9	Protein S100-A9
931	207	2601;2602;2603;2604	P02768	207	P02768	LVAASQAALGL	11	0	1012.59	yes	no	2	3.1254e-12	233.09	1248100	1	1	599	K	_	ALB	Albumin
932	109	2605;2606;2607;2608	E7EPB3	109	E7EPB3	LVAIVDVIDQNR	12	0	1353.76	yes	no	2	4.9594e-07	168.02	356360	1	1	24	K	A	RPL14	60S ribosomal protein L14
933	102	2609	X1WI22	102	X1WI22	LVFLGLDNAGK	11	0	1145.64	yes	no	2	0.03083	75.819	40066		1	28	K	T	SAR1A	GTP-binding protein SAR1a (Fragment)
934	200	2610;2611;2612;2613	P00338	200	P00338	LVIITAGAR	9	0	912.576	yes	no	2	0.011716	97.965	2409900	1	1	91	K	Q	LDHA	L-lactate dehydrogenase A chain
935	107	2614;2615	E5RJH3	107	E5RJH3	LVILANNCPALR	12	0	1352.76	yes	no	2	0.00010421	125.74	85083	1		45	K	_	RPL30	60S ribosomal protein L30
937	207	2619;2620;2621;2622	P02768	207	P02768	LVNEVTEFAK	10	0	1148.61	yes	no	2	2.3636e-05	168.22	1296100	1	1	66	K	T	ALB	Albumin
938	17	2623;2624;2625;2626	A0A0A0MSI0	17	A0A0A0MSI0	LVQAFQFTDK	10	0	1195.62	yes	no	2	0.00018576	145.28	697760	1	1	159	R	H	PRDX1	Peroxiredoxin-1 (Fragment)
939	215	2627;2628;2629;2630	P05787	215	P05787	LVSESSDVLPK	11	0	1172.63	yes	no	2	0.0026742	109.16	349780	1	1	473	K	_	KRT8	Keratin, type II cytoskeletal 8
940	318	2631;2632;2633	Q01469	318	Q01469	LVVECVMNNVTCTR	14	0	1693.8	yes	no	2	3.475e-05	132.23	222640	1	1	116	K	I	FABP5	Fatty acid-binding protein 5
941	341	2634;2635	Q15323	341	Q15323	LVVQIDNAK	9	0	998.576	yes	no	2	0.032704	82.831	426690		1	127	R	L	KRT31	Keratin, type I cuticular Ha1
942	100	2636;2637	D6RFX4	100	D6RFX4	LWDLTTGTTTR	11	0	1263.65	yes	no	2	0.0040855	101.71	110370		1	48	R	R	RACK1	Receptor of-activated protein C kinase 1 (Fragment)
943	100	2638;2639	D6RFX4	100	D6RFX4	LWNTLGVCK	9	0	1089.56	yes	no	2	0.048903	72.243	226760	1	1	90	K	Y	RACK1	Receptor of-activated protein C kinase 1 (Fragment)
944	304	2640	P62750	304	P62750	LYDIDVAK	8	0	935.496	yes	no	2	0.05549	76.064	408170	1		116	K	V	RPL23A	60S ribosomal protein L23a
945	142	2641;2642	F8W930	142	F8W930	LYIGNLSPAVTADDLR	16	0	1716.9	yes	no	2	0.00052385	115.38	85580		1	5	K	Q	IGF2BP2	Insulin-like growth factor 2 mRNA-binding protein 2
946	19	2643;2644	J3KR24	19	J3KR24	LYLINSPVVR	10	0	1172.69	yes	no	2	8.0534e-07	185.6	1359200	1		625	R	A	IARS1	Isoleucyl-tRNA synthetase
947	194	2645;2646;2647;2648;2649;2650	O60506-4	194	O60506-4	LYNNHEIR	8	0	1057.53	yes	no	2;3	0.0024457	157.91	1546900	1	2	222	K	S	SYNCRIP	Isoform 4 of Heterogeneous nuclear ribonucleoprotein Q
948	41	2651;2652;2653;2654	H0Y5U0	41	H0Y5U0	MADALDNYVIR	11	0	1279.62	yes	no	2	0.0006673	119.74	159710	1	1	58	R	G	PCCA	Propionyl-CoA carboxylase alpha chain, mitochondrial (Fragment)
949	271	2655;2656	P31944	271	P31944	MAEAELVQEGK	11	0	1203.58	yes	yes	2	6.0802e-05	142.76	1171500	1	1	213	R	A	CASP14	Caspase-14
950	248	2657;2658	P18206-2	248	P18206-2	MALLMAEMSR	10	0	1151.55	yes	no	2	0.0074158	96.113	26830		1	926	R	L	VCL	Isoform 1 of Vinculin
951	317	2659;2660;2661;2662	Q00839	317	Q00839	MCLFAGFQR	9	0	1128.52	yes	no	2	0.0092474	104.44	572720	1	1	593	K	K	HNRNPU	Heterogeneous nuclear ribonucleoprotein U
952	40	2663;2664	A0A0U1RRM4	40	A0A0U1RRM4	MDGIVPDIAVGTK	13	0	1314.69	yes	no	2	0.041623	50.46	143850		1	1	_	R	PTBP1	Polypyrimidine tract-binding protein 1
953	40	2665;2666;2667;2668	A0A0U1RRM4	40	A0A0U1RRM4	MDGIVPDIAVGTKR	14	1	1470.79	yes	no	2	0.021099	78.529	319150		2	1	_	G	PTBP1	Polypyrimidine tract-binding protein 1
954	381	2669	Q9H3E2	381	Q9H3E2	MDKALKEVFDYSYR	14	2	1763.86	yes	yes	2	0.044291	52.891	155130	1		1	_	D	SNX25	Sorting nexin-25
955	361	2670;2671	Q86V81	361	Q86V81	MDMSLDDIIK	10	0	1179.55	yes	no	2	0.0037861	110.54	66589		1	5	K	L	ALYREF	THO complex subunit 4
956	256	2672;2673;2674;2675	P23246	256	P23246	MEELHNQEMQK	11	0	1415.62	yes	no	2	2.1478e-06	170.4	225990	1	1	549	R	R	SFPQ	Splicing factor, proline- and glutamine-rich
957	340	2676;2677	Q15233-2	340	Q15233-2	MEELHNQEVQK	11	0	1383.65	yes	no	2	9.2784e-06	158.34	164100		1	237	R	R	NONO	Isoform 2 of Non-POU domain-containing octamer-binding protein
958	340	2678	Q15233-2	340	Q15233-2	MEELHNQEVQKR	12	1	1539.75	yes	no	3	0.004717	82.505	44679		1	237	R	K	NONO	Isoform 2 of Non-POU domain-containing octamer-binding protein
959	37	2679;2680	A0A1B0GTR5	37	A0A1B0GTR5	MEEVVIAGMSGK	12	0	1249.6	yes	no	2	0.0053646	85.554	33024	1	1	1	_	L	FASN	Fatty acid synthase (Fragment)
960	374	2681	Q96GP6-2	374	Q96GP6-2	MEGAGPRGAGPAR	13	1	1225.6	yes	no	2	0.023918	27.676	13364		1	1	_	R	SCARF2	Isoform 2 of Scavenger receptor class F member 2
961	169	2682	I3L0X9	169	I3L0X9	MESHVQCSGMFSLAK	15	0	1710.75	yes	yes	2	0.041835	34.432	292320		1	1	_	Y	PAM16	Mitochondrial import inner membrane translocase subunit TIM16
962	265	2683;2684	P29401	265	P29401	MESYHKPDQQK	11	1	1389.63	yes	no	2	2.3641e-06	159.44	178200		1	1	_	L	TKT	Transketolase
963	289	2685;2686;2687;2688	P51991	289	P51991	MEVKPPPGRPQPDSGR	16	2	1746.88	yes	yes	3	0.029556	52.527	724760		2	1	_	R	HNRNPA3	Heterogeneous nuclear ribonucleoprotein A3
964	226	2689;2690;2691;2692	P08670	226	P08670	MFGGPGTASR	10	0	979.455	yes	no	2	0.00045851	136.52	1300300	1	1	14	R	P	VIM	Vimentin
965	334	2693;2694;2695	Q14103-3	334	Q14103-3	MFIGGLSWDTTKK	13	1	1482.75	yes	no	3	0.028085	52.247	223430	1	1	99	K	D	HNRNPD	Isoform 3 of Heterogeneous nuclear ribonucleoprotein D0
966	101	2696;2697	D6R9P3	101	D6R9P3	MFVGGLSWDTSK	12	0	1326.63	yes	no	2	8.7579e-05	129.34	111020		1	72	K	K	HNRNPAB	Heterogeneous nuclear ribonucleoprotein A/B
967	101	2698	D6R9P3	101	D6R9P3	MFVGGLSWDTSKK	13	1	1454.72	yes	no	2	0.0012412	119.25	230900		1	72	K	D	HNRNPAB	Heterogeneous nuclear ribonucleoprotein A/B
968	10	2699	A0A087X0X3	10	A0A087X0X3	MGANNLERMGLER	13	1	1489.71	yes	no	3	0.037469	31.722	48332	1		558	R	M	HNRNPM	Heterogeneous nuclear ribonucleoprotein M
969	10	2700;2701;2702;2703	A0A087X0X3	10	A0A087X0X3	MGANSLER	8	0	876.412	yes	no	2	0.016835	104.06	610170	1	1	571	R	M	HNRNPM	Heterogeneous nuclear ribonucleoprotein M
970	256	2704	P23246	256	P23246	MGGGGAMNMGDPYGSGGQK	19	0	1770.71	yes	no	2	0.0013339	93.215	241440		1	612	R	F	SFPQ	Splicing factor, proline- and glutamine-rich
971	19	2705;2706	J3KR24	19	J3KR24	MGITEYNNQCR	11	0	1384.59	yes	no	2	1.1363e-07	183.03	626390	1		111	K	A	IARS1	Isoleucyl-tRNA synthetase
972	10	2707;2708;2709	A0A087X0X3	10	A0A087X0X3	MGPAMGPALGAGIER	15	0	1426.71	yes	no	2	0.0059391	91.076	476890	1	1	592	R	M	HNRNPM	Heterogeneous nuclear ribonucleoprotein M
973	54	2710;2711;2712	M0QXS5	54	M0QXS5	MGPPVGGHR	9	0	906.449	yes	no	2	0.015439	94.114	354840	1	1	286	R	R	HNRNPL	Heterogeneous nuclear ribonucleoprotein L (Fragment)
974	340	2713;2714;2715;2716	Q15233-2	340	Q15233-2	MGQMAMGGAMGINNR	15	0	1537.66	yes	no	2	4.1812e-09	169.58	416750	1	1	295	R	G	NONO	Isoform 2 of Non-POU domain-containing octamer-binding protein
975	18	2717;2718	A0A0A0MSQ0	18	A0A0A0MSQ0	MINLSVPDTIDER	13	0	1501.74	yes	no	2	0.013453	83.877	92107		1	147	K	A	PLS3	Plastin-3
976	231	2719;2720	P11142	231	P11142	MKEIAEAYLGK	11	1	1251.65	yes	no	2	0.0023319	117.93	299810		1	127	K	T	HSPA8	Heat shock cognate 71 kDa protein
977	45;175;28	2721;2722	A0A1X7SBZ2;J3KTA4;A0A2R8YDT5	175	J3KTA4	MLDMGFEPQIR	11	0	1335.63	no	no	2	0.0027865	108.56	221160		1	253	R	K	DDX5	DEAD box protein 5
978	290	2723;2724	P52597	290	P52597	MLGPEGGEGFVVK	13	0	1318.66	yes	no	2	0.0011582	97.463	122360		1	2	M	L	HNRNPF	Heterogeneous nuclear ribonucleoprotein F
979	50	2725	Q8IWU1	50	Q8IWU1	MLPVYQEVK	9	0	1105.58	yes	no	2	0.023163	67.169	57246	1		1	_	P	ABCC4	ATP-binding cassette subfamily C member 4 variant 2
980	417	2726;2727	V9GZ08	417	V9GZ08	MLQEELIAQKK	11	1	1329.73	yes	yes	2	0.011053	102.95	526100		1	1	_	R	SUGP1	SURP and G-patch domain-containing protein 1 (Fragment)
981	4	2728	H7C123	4	H7C123	MLSCAGADR	9	0	979.422	yes	no	2	0.016152	93.649	81713	1		12	K	L	RPL10	60S ribosomal protein L10 (Fragment)
982	212	2729;2730	P05109	212	P05109	MLTELEK	7	0	862.447	yes	yes	2	0.020502	99.375	294340	1	1	1	_	A	S100A8	Protein S100-A8
983	358	2731	Q7L4I2-2	358	Q7L4I2-2	MLWQGKKEGDK	11	2	1318.67	yes	no	2	0.043394	53.013	86428		1	289	K	S	RSRC2	Isoform 2 of Arginine/serine-rich coiled-coil protein 2
984	104	2732;2733;2734	D6RAT0	104	D6RAT0	MMEIMTR	7	0	910.407	yes	no	2	0.029518	109.01	265300	1	1	131	K	E	RPS3A	40S ribosomal protein S3a
985	120	2735;2736	E9PCY7	120	E9PCY7	MMLGTEGGEGFVVK	14	0	1453.69	yes	no	2	1.4547e-05	129.37	70429		1	1	_	V	HNRNPH1	Heterogeneous nuclear ribonucleoprotein H
986	292	2737	P54136	292	P54136	MNDIVKEFEDR	11	1	1394.65	yes	no	2	0.013822	95.417	167300	1		342	R	G	RARS1	Arginine--tRNA ligase, cytoplasmic
988	339	2741	Q15149-7	339	Q15149-7	MQAVQEATR	9	0	1032.5	yes	no	2	0.059381	68.536	85022	1		2284	K	L	PLEC	Isoform 7 of Plectin
989	239	2742;2743;2744;2745	P14618-2	239	P14618-2	MQHLIAR	7	0	867.475	yes	no	2	0.020036	116.54	1370000	1	1	377	R	E	PKM	Isoform M1 of Pyruvate kinase PKM
990	83	2746	J3QS39	83	J3QS39	MQIFVK	6	0	764.425	yes	no	2	0.057814	109.88	922960		1	1	_	T	UBB	Polyubiquitin-B (Fragment)
991	113	2747	E9PES6	113	E9PES6	MSAYAFFVQTCR	12	0	1479.66	yes	no	2	9.2187e-05	125.36	133830		1	13	K	E	HMGB3	High mobility group protein B3 (Fragment)
992	221;312	2748;2749	Q5JP53;P68371	221	Q5JP53	MSMKEVDEQMLNVQNK	16	1	1922.89	no	no	2	0.0031617	104.21	64961		1	303	R	N	TUBB	Tubulin beta chain
993	159	2750	H3BMG8	159	H3BMG8	MSRHLPWICDQR	12	1	1597.76	yes	no	2	0.025083	24.071	106620		1	1	_	C	CHST5	Carbohydrate sulfotransferase 5 (Fragment)
994	204	2751;2752	P02533	204	P02533	MSVEADINGLRR	12	1	1359.69	no	no	2;3	0.010803	98.754	406370		2	212	R	V	KRT14	Keratin, type I cytoskeletal 14
995	275	2753;2754	P35527	275	P35527	MTLDDFR	7	0	896.406	yes	no	2	0.046343	91.9	2989100	1	1	234	R	I	KRT9	Keratin, type I cytoskeletal 9
996	328	2755;2756	Q12904	328	Q12904	MVILLCNLKPAK	12	1	1398.81	yes	no	2	0.0043085	110.84	168760	1		206	R	M	AIMP1	Aminoacyl tRNA synthase complex-interacting multifunctional protein 1
997	332;392	2757	Q13283;Q9UN86-2	332	Q13283	MVMEKPSPLLVGR	13	1	1455.79	no	no	2	0.040174	39.394	40970	1		1	_	E	G3BP1	Ras GTPase-activating protein-binding protein 1
998	231	2758;2759;2760	P11142	231	P11142	MVNHFIAEFK	10	0	1234.62	yes	no	2;3	0.0087402	82.417	409880		2	237	R	R	HSPA8	Heat shock cognate 71 kDa protein
999	151	2761;2762	H0Y7R8	151	H0Y7R8	MVSMMEGVIQVR	12	0	1378.68	yes	yes	3	0.018592	57.174	1182500		1	369	K	S	AFDN	Afadin (Fragment)
1000	63	2763;2764;2765;2766	A0A5F9ZHM4	63	A0A5F9ZHM4	MVVESAYEVIK	11	0	1266.65	yes	no	2	7.5926e-06	161.19	401520	1	1	234	K	L	LDHB	L-lactate dehydrogenase
1001	276	2767;2768;2769	P35579	276	P35579	NAEQYKDQADKASTR	15	2	1723.81	yes	no	3	0.0028203	111.81	255870	1	1	1857	R	L	MYH9	Myosin-9
1002	30	2770;2771;2772	P0DMV8-2	30	P0DMV8-2	NALESYAFNMK	11	0	1286.6	no	no	2	4.6868e-06	166.11	381010	1	1	485	K	S	HSPA1A	Isoform 2 of Heat shock 70 kDa protein 1A
1003	276;359	2773	P35579;Q7Z406	276	P35579	NCAAYLK	7	0	838.401	no	no	2	0.02785	110.34	150420	1		815	R	L	MYH9	Myosin-9
1004	299	2774;2775;2776;2777	Q5JR95	299	Q5JR95	NCIVLIDSTPYR	12	0	1449.73	yes	no	2	0.0039297	97.69	276690	1	1	79	K	Q	RPS8	40S ribosomal protein S8
1005	104	2778;2779;2780;2781	D6RAT0	104	D6RAT0	NCLTNFHGMDLTR	13	0	1577.71	yes	no	2;3	6.851e-05	125.36	162410		2	58	K	D	RPS3A	40S ribosomal protein S3a
1006	39	2782;2783;2784;2785;2786;2787	A0A0U1RR32	39	A0A0U1RR32	NDEELNKLLGK	11	1	1271.67	yes	no	2;3	1.8158e-05	160.72	693110	2	2	90	R	V	hCG_2039566	Histone H2A
1007	249	2788;2789;2790;2791	P19338	249	P19338	NDLAVVDVR	9	0	999.535	yes	yes	2	0.00055091	158.47	4581600	1	1	334	K	I	NCL	Nucleolin
1010	242	2803	P14923	242	P14923	NEGTATYAAAVLFR	14	0	1482.75	yes	yes	2	0.012971	82.515	74398	1		638	R	I	JUP	Junction plakoglobin
1011	230	2804;2805	P11021	230	P11021	NELESYAYSLK	11	0	1315.63	yes	yes	2	0.012307	90.434	50155		1	563	R	N	HSPA5	Endoplasmic reticulum chaperone BiP
1012	301	2806	Q5T8U3	301	Q5T8U3	NFGIGQDIQPK	11	0	1215.62	yes	no	2	0.0044974	99.539	481760		1	65	K	R	RPL7A	60S ribosomal protein L7a (Fragment)
1013	317	2807;2808;2809;2810	Q00839	317	Q00839	NFILDQTNVSAAAQR	15	0	1646.84	yes	no	2	3.9221e-34	297.45	4664200	1	1	576	R	R	HNRNPU	Heterogeneous nuclear ribonucleoprotein U
1014	276	2811;2812	P35579	276	P35579	NFINNPLAQADWAAK	15	0	1671.84	yes	no	2	0.0011885	110.35	39096		1	15	K	K	MYH9	Myosin-9
1015	280	2813	X6RJP6	280	X6RJP6	NFSDNQLQEGK	11	0	1278.58	yes	no	2	0.00019652	127.52	186530		1	161	R	N	TAGLN2	Transgelin-2 (Fragment)
1016	317	2814;2815;2816;2817	Q00839	317	Q00839	NGQDLGVAFK	10	0	1047.53	yes	no	2	0.0010638	121.36	1255000	1	1	424	K	I	HNRNPU	Heterogeneous nuclear ribonucleoprotein U
1017	237	2818;2819;2820;2821;2822;2823;2824;2825;2826	P13645	237	P13645	NHEEEMKDLR	10	1	1299.59	yes	yes	2;3	2.0132e-06	184.36	12907000	2	3	286	K	N	KRT10	Keratin, type I cytoskeletal 10
1018	204;322	2827;2828;2829;2830;2831	P02533;Q04695	204	P02533	NHEEEMNALR	10	0	1241.55	no	no	2	1.1881e-06	178.54	1734000	2	1	252	K	G	KRT14	Keratin, type I cytoskeletal 14
1019	211	2832;2833	P04843	211	P04843	NIEIDSPYEISR	12	0	1434.7	yes	no	2	6.327e-05	134.61	148560		1	380	K	A	RPN1	Dolichyl-diphosphooligosaccharide--protein glycosyltransferase subunit 1
1020	260	2834;2835;2836	P25311	260	P25311	NILDRQDPPSVVVTSHQAPGEK	22	1	2386.22	yes	yes	3	0.0016683	77.543	784970	1	1	199	K	K	AZGP1	Zinc-alpha-2-glycoprotein
1021	77	2837	B1AHC9	77	B1AHC9	NIYVLQELDNPGAK	14	0	1572.81	yes	no	2	0.0015197	109.1	60943		1	51	K	R	XRCC6	ATP-dependent DNA helicase 2 subunit 1
1022	203	2838;2839;2840;2841	P01040	203	P01040	NKDDELTGF	9	1	1037.47	yes	yes	2	0.0012951	157.34	481400	1	1	90	K	_	CSTA	Cystatin-A
1023	238	2842;2843	P13647	238	P13647	NKLAELEEALQK	12	1	1384.76	yes	no	2	0.0052184	108.32	137180		1	430	R	A	KRT5	Keratin, type II cytoskeletal 5
1024	304	2844	P62750	304	P62750	NKLDHYAIIK	10	1	1213.68	yes	no	2	0.0087362	110.54	183710	1		69	R	F	RPL23A	60S ribosomal protein L23a
1025	209	2845;2846;2847	P04264	209	P04264	NKLNDLEDALQQAK	14	1	1598.83	yes	no	2	7.4913e-22	247.11	661790	1	1	442	K	E	KRT1	Keratin, type II cytoskeletal 1
1026	238;209;205;215	2848;2849;2850	P13647;P04264;P02538;P05787	209	P04264	NKYEDEINK	9	1	1151.55	no	no	2	0.0013878	152.97	309260	1	1	268	R	R	KRT1	Keratin, type II cytoskeletal 1
1027	238;209;205;215	2851;2852;2853;2854;2855;2856;2857;2858	P13647;P04264;P02538;P05787	209	P04264	NKYEDEINKR	10	2	1307.65	no	no	2;3	9.2722e-08	208.15	15631000	2	2	268	R	T	KRT1	Keratin, type II cytoskeletal 1
1028	194	2859;2860;2861;2862	O60506-4	194	O60506-4	NLANTVTEEILEK	13	0	1472.77	yes	no	2	4.2335e-10	179.46	684480	1	1	309	R	A	SYNCRIP	Isoform 4 of Heterogeneous nuclear ribonucleoprotein Q
1029	192	2863;2864	O43390	192	O43390	NLATTVTEEILEK	13	0	1459.78	yes	no	2	0.002061	106.76	135440		1	347	R	S	HNRNPR	Heterogeneous nuclear ribonucleoprotein R
1030	134;311	2865;2866;2867;2868;2869;2870;2871;2872	F5H5D3;P68363	311	P68363	NLDIERPTYTNLNR	14	1	1717.87	no	no	2;3	2.8097e-05	142.39	2648100	2	2	216	R	L	TUBA1B	Tubulin alpha-1B chain
1031	238;277;205	2873;2874;2875;2876;2877	P13647;P35908;P02538	277	P35908	NLDLDSIIAEVK	12	0	1328.72	no	no	2	4.2165e-05	139.19	812420	1	2	342	R	A	KRT2	Keratin, type II cytoskeletal 2 epidermal
1032	110	2878;2879	E7EQB2	110	E7EQB2	NLLFNDNTECLAR	13	0	1578.75	yes	no	2	1.7414e-07	154.23	118700	1		646	K	L	LTF	Lactotransferrin (Fragment)
1033	116	2880	E7EX29	116	E7EX29	NLLSVAYK	8	0	906.517	yes	no	2	0.042491	83.783	173420	1		42	R	N	YWHAZ	14-3-3 protein zeta/delta (Fragment)
1034	298	2881;2882	Q5T6W2	298	Q5T6W2	NLPLPPPPPPR	11	0	1193.69	yes	no	2	0.035265	72.321	222450		1	282	R	G	HNRNPK	Heterogeneous nuclear ribonucleoprotein K (Fragment)
1035	226	2883;2884;2885;2886	P08670	226	P08670	NLQEAEEWYK	10	0	1308.6	yes	no	2	3.2747e-11	229.82	1543200	1	1	283	K	S	VIM	Vimentin
1036	222	2887;2888	P07814	222	P07814	NLQMWEEMK	9	0	1207.54	yes	no	2	0.0124	96.171	49726	1		319	K	K	EPRS1	Bifunctional glutamate/proline--tRNA ligase
1037	222	2889	P07814	222	P07814	NLQMWEEMKK	10	1	1335.63	yes	no	2	0.014006	106.2	132230	1		319	K	G	EPRS1	Bifunctional glutamate/proline--tRNA ligase
1038	214	2890;2891	P05187	214	P05187	NLVQEWLAK	9	0	1099.6	yes	no	2	0.029664	84.817	64978		1	254	K	R	ALPP	Alkaline phosphatase, placental type
1039	238	2892;2893;2894	P13647	238	P13647	NMQDLVEDFK	10	0	1237.56	yes	no	2	0.00083618	124.39	125040	1	1	246	R	N	KRT5	Keratin, type II cytoskeletal 5
1040	209	2895;2896;2897;2898;2899;2900;2901;2902;2903;2904	P04264	209	P04264	NMQDMVEDYR	10	0	1299.52	yes	no	2	3.0875e-11	231.05	6383000	2	3	258	K	N	KRT1	Keratin, type II cytoskeletal 1
1041	236	2905	P13639	236	P13639	NMSVIAHVDHGK	12	0	1306.65	yes	yes	2	0.026646	74.537	119910		1	21	R	S	EEF2	Elongation factor 2
1042	241	2906;2907	P14868	241	P14868	NNAYLAQSPQLYK	13	0	1508.76	yes	no	2	2.3552e-11	198.52	230630	1		242	K	Q	DARS1	Aspartate--tRNA ligase, cytoplasmic
1043	6	2908;2909;2910;2911	A0A087WVQ6	6	A0A087WVQ6	NNLAGAEELFAR	12	0	1303.65	yes	no	2	1.3293e-06	158.25	331480	1	1	359	R	K	CLTC	Clathrin heavy chain
1044	268	2912;2913;2914;2915	P31025	268	P31025	NNLEALEDFEK	11	0	1320.62	yes	yes	2	6.5674e-06	162.93	467830	1	1	140	K	A	LCN1	Lipocalin-1
1045	223	2916;2917;2918;2919	P07900	223	P07900	NPDDITNEEYGEFYK	15	0	1832.77	yes	no	2	2.5726e-22	238.64	663150	1	1	300	R	S	HSP90AA1	Heat shock protein HSP 90-alpha
1046	225	2920;2921;2922;2923	P08238	225	P08238	NPDDITQEEYGEFYK	15	0	1846.79	yes	yes	2	3.3799e-22	234.63	954870	1	1	292	R	S	HSP90AB1	Heat shock protein HSP 90-beta
1047	293	2924;2925	P56192	293	P56192	NPEQVDLYQFMAK	13	0	1581.75	yes	yes	2	0.00021833	120.9	74269	1		542	K	D	MARS1	Methionine--tRNA ligase, cytoplasmic
1048	222	2926;2927	P07814	222	P07814	NPEVGLKPVWYSPK	14	1	1612.86	yes	no	2	5.9731e-08	159.41	359540	1		536	K	V	EPRS1	Bifunctional glutamate/proline--tRNA ligase
1049	265	2928	P29401	265	P29401	NPHNDRFVLSK	11	1	1325.68	yes	no	2	0.011147	97.779	115310		1	65	R	G	TKT	Transketolase
1050	54	2929;2930;2931;2932	M0QXS5	54	M0QXS5	NPNGPYPYTLK	11	0	1262.63	yes	no	2	0.011699	90.913	408640	1	1	510	K	L	HNRNPL	Heterogeneous nuclear ribonucleoprotein L (Fragment)
1051	244	2933;2934	P15924	244	P15924	NQCTQVVQER	10	0	1260.59	yes	no	2	0.00031591	141.1	152970	1	1	1803	K	E	DSP	Desmoplakin
1052	222	2935;2936	P07814	222	P07814	NQGGGLSSSGAGEGQGPK	18	0	1586.73	yes	yes	2	1.1485e-09	149.24	579700	1		992	K	K	EPRS1	Bifunctional glutamate/proline--tRNA ligase
1053	222	2937;2938	P07814	222	P07814	NQGGGLSSSGAGEGQGPKK	19	1	1714.82	yes	yes	3	0.02741	47.904	60737	1		992	K	Q	EPRS1	Bifunctional glutamate/proline--tRNA ligase
1054	140	2939;2940;2941;2942	F8W6I7	140	F8W6I7	NQGGYGGSSSSSSYGSGR	18	0	1693.69	yes	no	2	1.0288e-14	180.39	3293400	1	1	288	R	R	HNRNPA1	Helix-destabilizing protein
1055	56	2943	A0A3B3IUD7	56	A0A3B3IUD7	NQKGQEEVEMPSKEK	15	2	1759.84	yes	no	2	0.028765	65.495	20100		1	1443	K	Q	PDCD11	Programmed cell death 11, isoform CRA_a
1056	335	2944;2945;2946;2947	Q14152-2	335	Q14152-2	NQLTAMSSVLAK	12	0	1261.67	yes	no	2	0.0014192	113.69	204060	1	1	487	R	A	EIF3A	Isoform 2 of Eukaryotic translation initiation factor 3 subunit A
1057	230	2948;2949;2950	P11021	230	P11021	NQLTSNPENTVFDAK	15	0	1676.8	yes	yes	2	3.6694e-05	123.76	262930	1	1	82	K	R	HSPA5	Endoplasmic reticulum chaperone BiP
1058	231	2951;2952	P11142	231	P11142	NQTAEKEEFEHQQK	14	1	1744.8	yes	no	3	0.044746	49.483	110170	1	1	584	K	E	HSPA8	Heat shock cognate 71 kDa protein
1059	30	2953;2954;2955	P0DMV8-2	30	P0DMV8-2	NQVALNPQNTVFDAK	15	0	1657.84	yes	no	2	3.0749e-05	127.66	376190	1	1	57	K	R	HSPA1A	Isoform 2 of Heat shock 70 kDa protein 1A
1060	30	2956	P0DMV8-2	30	P0DMV8-2	NQVALNPQNTVFDAKR	16	1	1813.94	yes	no	3	0.047531	36.597	131710		1	57	K	L	HSPA1A	Isoform 2 of Heat shock 70 kDa protein 1A
1061	231	2957;2958;2959;2960	P11142	231	P11142	NQVAMNPTNTVFDAK	15	0	1648.79	yes	no	2	8.3553e-10	172.91	609730	1	1	57	K	R	HSPA8	Heat shock cognate 71 kDa protein
1062	231	2961	P11142	231	P11142	NQVAMNPTNTVFDAKR	16	1	1804.89	yes	no	3	0.035646	45.614	104980		1	57	K	L	HSPA8	Heat shock cognate 71 kDa protein
1063	273	2962	P31997	273	P31997	NRTTVRMITVSDALVQGSSPGLSAR	25	2	2615.38	yes	yes	4	0.043606	27.563	41737	1		309	R	A	CEACAM8	Carcinoembryonic antigen-related cell adhesion molecule 8
1064	222	2963;2964	P07814	222	P07814	NSEPAGLETPEAK	13	0	1341.64	yes	no	2	2.3134e-05	140.31	658770	1		890	R	V	EPRS1	Bifunctional glutamate/proline--tRNA ligase
1065	209	2965;2966;2967;2968;2969;2970;2971;2972	P04264	209	P04264	NSKIEISELNR	11	1	1301.69	yes	no	2;3	1.3512e-05	164.13	5158200	2	2	393	R	V	KRT1	Keratin, type II cytoskeletal 1
1066	196	2973;2974	O76013-2	196	O76013-2	NSLESTLAETEAR	13	0	1419.68	yes	no	2	9.2687e-06	144.88	135660		1	281	R	Y	KRT36	Isoform 2 of Keratin, type I cuticular Ha6
1067	231	2975;2976;2977;2978	P11142	231	P11142	NSLESYAFNMK	11	0	1302.59	yes	no	2	6.5568e-17	253.97	638660	1	1	540	K	A	HSPA8	Heat shock cognate 71 kDa protein
1068	67	2979;2980;2981;2982;2983;2984	A0A6Q8PFJ0	67	A0A6Q8PFJ0	NSNLVGAAHEELQQSR	16	0	1751.86	yes	no	2;3	1.5599e-13	179.66	1008700	1	2	281	R	I	LMNA	Prelamin-A/C
1069	221;312	2985;2986;2987;2988	Q5JP53;P68371	221	Q5JP53	NSSYFVEWIPNNVK	14	0	1695.83	no	no	2	1.0823e-06	147.39	255580	1	1	319	K	T	TUBB	Tubulin beta chain
1070	58	2989;2990;2991	A0A494C0J7	58	A0A494C0J7	NSVNSHTIGR	10	0	1083.54	yes	no	2	2.1512e-05	160.91	54552	2	1	431	K	Y		TGc domain-containing protein
1071	298	2992;2993;2994;2995	Q5T6W2	298	Q5T6W2	NTDEMVELR	9	0	1105.51	yes	no	2	0.00015423	190.57	526460	1	1	38	R	I	HNRNPK	Heterogeneous nuclear ribonucleoprotein K (Fragment)
1072	276	2996;2997;2998;2999	P35579	276	P35579	NTDQASMPDNTAAQK	15	0	1590.69	yes	no	2	4.9883e-22	226.65	741820	1	1	359	R	V	MYH9	Myosin-9
1073	239	3000;3001;3002	P14618-2	239	P14618-2	NTGIICTIGPASR	13	0	1358.7	yes	no	2	2.249e-10	188.92	1453800	1	1	44	R	S	PKM	Isoform M1 of Pyruvate kinase PKM
1074	238	3003;3004;3005;3006;3007;3008	P13647	238	P13647	NTKHEISEMNR	11	1	1357.64	yes	no	2;3	2.867e-06	160.72	726220	2	2	381	R	M	KRT5	Keratin, type II cytoskeletal 5
1075	205	3009	P02538	205	P02538	NTKQEIAEINR	11	1	1314.69	no	no	3	0.0078126	83.226	109540		1	376	R	M	KRT6A	Keratin, type II cytoskeletal 6A
1076	26	3010;3011;3012;3013	A0A0C4DGS1	26	A0A0C4DGS1	NTLLIAGLQAR	11	0	1168.69	yes	no	2	0.011333	91.202	81612	1	1	223	K	N	DDOST	Dolichyl-diphosphooligosaccharide--protein glycosyltransferase 48 kDa subunit
1077	297	3014;3015;3016;3017	P61313	297	P61313	NTLQLHR	7	0	880.488	yes	no	2	0.013242	129.68	366310	1	1	196	R	Y	RPL15	60S ribosomal protein L15
1078	276	3018;3019;3020;3021	P35579	276	P35579	NTNPNFVR	8	0	960.478	yes	no	2	0.0023245	171.53	882560	1	1	663	R	C	MYH9	Myosin-9
1079	277	3022;3023;3024;3025	P35908	277	P35908	NVQDAIADAEQR	12	0	1328.63	yes	yes	2	5.789e-09	178.22	2283300	1	1	419	K	G	KRT2	Keratin, type II cytoskeletal 2 epidermal
1080	32	3026	A0A0G2JRC2	32	A0A0G2JRC2	NWHTDVIEMNGVSR	14	0	1656.77	yes	yes	3	0.042294	32.439	132470		1	4	K	G	ABR	Active breakpoint cluster region-related protein (Fragment)
1081	214	3027	P05187	214	P05187	NWYSDADVPASAR	13	0	1450.65	yes	no	2	0.027959	76.728	0		1	189	R	Q	ALPP	Alkaline phosphatase, placental type
1082	15	3028	M0R3F1	15	M0R3F1	NYILDQTNVYGSAQR	15	0	1740.84	yes	no	2	0.031682	67.846	24245	1		350	R	R	HNRNPUL1	Heterogeneous nuclear ribonucleoprotein U-like protein 1 (Fragment)
1083	255	3029;3030	P22626	255	P22626	NYYEQWGK	8	0	1086.48	yes	no	2	0.0026667	146.79	801790		1	39	R	L	HNRNPA2B1	Heterogeneous nuclear ribonucleoproteins A2/B1
1084	263	3031	P26373	263	P26373	PASGPIRPIVR	11	1	1161.7	yes	no	3	0.034231	58.699	757430		1	50	R	C	RPL13	60S ribosomal protein L13
1085	256	3032	P23246	256	P23246	PGGGPGLSTPGGHPKPPHR	19	1	1801.93	yes	no	3	0.026285	55.755	71591		1	218	K	G	SFPQ	Splicing factor, proline- and glutamine-rich
1086	31	3033;3034	A0A0G2JPD0	31	A0A0G2JPD0	PHRPPQGQPPQ	11	1	1237.63	yes	no	2;3	0.011029	98.048	62104	1	1	299	R	_	PRB3	Basic salivary proline-rich protein 3
1087	49	3035;3036	A0A2R8Y5E5	49	A0A2R8Y5E5	PPYTVVYFPVR	11	0	1336.72	yes	no	2	0.0051467	96.113	116830	1		2	M	A	GSTP1	Glutathione S-transferase P
1088	5	3037;3038;3039;3040	A0A087WYF5	5	A0A087WYF5	PQGPPQQGGHPRPPR	15	1	1604.83	yes	no	4	0.011439	62.732	382800	1	1	82	R	G	PRH1	Salivary acidic proline-rich phosphoprotein 1/2 (Fragment)
1090	138	3045	F8VZY9	138	F8VZY9	PVSSAASVYAGAGGSGSR	18	0	1579.76	yes	no	2	3.383e-07	145.43	447710		1	28	R	I	KRT18	Keratin, type I cytoskeletal 18
1091	282	3046	P38646	282	P38646	QAASSLQQASLK	12	0	1230.66	yes	yes	2	0.028363	72.891	103870		1	635	R	L	HSPA9	Stress-70 protein, mitochondrial
1092	138	3047;3048;3049;3050	F8VZY9	138	F8VZY9	QAQEYEALLNIK	12	0	1418.74	yes	no	2	3.1063e-09	188.15	357930	1	1	359	R	V	KRT18	Keratin, type I cytoskeletal 18
1093	267	3051;3052;3053	P30050	267	P30050	QAQIEVVPSASALIIK	16	0	1665.97	yes	yes	2	1.3628e-05	134.02	176490	1	1	68	R	A	RPL12	60S ribosomal protein L12
1094	276	3054;3055;3056;3057;3058	P35579	276	P35579	QAQQERDELADEIANSSGK	19	1	2087.97	yes	no	2;3	1.0318e-10	159.4	1318100	2	1	1698	R	G	MYH9	Myosin-9
1095	238	3059	P13647	238	P13647	QCANLQNAIADAEQR	15	0	1700.79	yes	no	2	1.8652e-05	135.61	87262		1	406	K	G	KRT5	Keratin, type II cytoskeletal 5
1096	241	3060;3061	P14868	241	P14868	QCFLVLR	7	0	934.506	yes	no	2	0.016191	139.92	256310	1		75	K	Q	DARS1	Aspartate--tRNA ligase, cytoplasmic
1097	220	3062;3063;3064;3065	P07355	220	P07355	QDIAFAYQR	9	0	1110.55	no	no	2	1.1932e-05	206.43	914090	1	1	69	R	R	ANXA2	Annexin A2
1098	260	3066;3067	P25311	260	P25311	QDPPSVVVTSHQAPGEK	17	0	1774.88	yes	yes	3	0.020232	52.019	198430	1	1	204	R	K	AZGP1	Zinc-alpha-2-glycoprotein
1099	226	3068;3069;3070;3071	P08670	226	P08670	QDVDNASLAR	10	0	1087.53	yes	no	2	6.2431e-05	158.56	2450300	1	1	208	R	L	VIM	Vimentin
1100	276	3072;3073;3074	P35579	276	P35579	QEEEMMAKEEELVK	14	1	1721.79	yes	no	2	3.7207e-09	172.85	299650	1	1	843	R	V	MYH9	Myosin-9
1102	255	3076;3077	P22626	255	P22626	QEMQEVQSSR	10	0	1220.55	yes	no	2	3.807e-16	262.07	2749900		1	191	R	S	HNRNPA2B1	Heterogeneous nuclear ribonucleoproteins A2/B1
1104	320	3087;3088;3089;3090	Q02413	320	Q02413	QEPSDSPMFIINR	13	0	1532.73	yes	yes	2	0.021154	70.628	247670	1	1	201	R	N	DSG1	Desmoglein-1
1105	46	3091;3092	A0A286YEY1	46	A0A286YEY1	QEPSQGTTTFAVTSILR	17	0	1834.94	yes	no	2	0.047644	62.916	145000		1	283	R	V	IGHA1	Immunoglobulin heavy constant alpha 1 (Fragment)
1106	162	3093	H3BQF0	162	H3BQF0	QEVDTLKR	8	1	987.535	yes	no	2	0.017527	101.9	0	1		141	R	K	SNX29	Sorting nexin-29 (Fragment)
1107	295	3094;3095;3096;3097	P60709	295	P60709	QEYDESGPSIVHR	13	0	1515.7	yes	no	3	0.0021958	92.19	1148500	1	1	360	K	K	ACTB	Actin, cytoplasmic 1
1108	275	3098;3099;3100;3101	P35527	275	P35527	QEYEQLIAK	9	0	1120.58	yes	no	2	0.0031945	120.31	3402400	1	1	328	R	N	KRT9	Keratin, type I cytoskeletal 9
1109	222	3102	P07814	222	P07814	QFIAAQGSSR	10	0	1063.54	yes	no	2	0.042686	70.728	994060	1		473	K	S	EPRS1	Bifunctional glutamate/proline--tRNA ligase
1110	275	3103;3104	P35527	275	P35527	QFSSSYLSR	9	0	1073.51	yes	yes	2	0.014988	94.409	2979400	1		5	R	S	KRT9	Keratin, type I cytoskeletal 9
1111	204;227	3105;3106;3107	P02533;P08779	204	P02533	QFTSSSSMK	9	0	1001.45	no	no	2	0.012899	95.775	422640	1	1	7	R	G	KRT14	Keratin, type I cytoskeletal 14
1112	17	3108;3109;3110	A0A0A0MSI0	17	A0A0A0MSI0	QGGLGPMNIPLVSDPK	16	0	1621.85	yes	no	2	0.0051952	90.453	174840	1	1	94	K	R	PRDX1	Peroxiredoxin-1 (Fragment)
1113	275	3111;3112;3113;3114	P35527	275	P35527	QGVDADINGLR	11	0	1156.58	yes	no	2	6.8611e-05	141.89	15517000	1	1	251	R	Q	KRT9	Keratin, type I cytoskeletal 9
1114	284	3115;3116;3117;3118	P47897-2	284	P47897-2	QHLEITGGQVR	11	0	1236.66	yes	no	2;3	0.009732	90.913	775870	2		244	K	T	QARS1	Isoform 2 of Glutamine--tRNA ligase
1115	234;213	3119	P12236;P05141	234	P12236	QIFLGGVDK	9	0	975.539	no	no	2	0.01623	93.598	543290		1	97	K	H	SLC25A6	ADP/ATP translocase 3
1116	73	3120	A8MUD9	73	A8MUD9	QIFNGTFVK	9	0	1052.57	yes	no	2	0.034701	81.525	101850		1	76	R	L	RPL7	60S ribosomal protein L7
1117	209	3121;3122;3123;3124;3125;3126;3127;3128	P04264	209	P04264	QISNLQQSISDAEQR	15	0	1715.84	yes	no	2;3	2.4876e-51	333.66	13410000	2	2	418	K	G	KRT1	Keratin, type II cytoskeletal 1
1118	17	3129;3130;3131;3132	A0A0A0MSI0	17	A0A0A0MSI0	QITVNDLPVGR	11	0	1210.67	yes	no	2	7.8691e-06	160.72	1422900	1	1	141	R	S	PRDX1	Peroxiredoxin-1 (Fragment)
1119	260	3133;3134;3135;3136;3137;3138;3139	P25311	260	P25311	QKWEAEPVYVQR	12	1	1531.78	yes	no	2;3	0.00064266	117.95	1137900	2	2	166	K	A	AZGP1	Zinc-alpha-2-glycoprotein
1120	238;205	3140;3141	P13647;P02538	238	P13647	QLDSIVGER	9	0	1015.53	no	no	2	0.00063871	148.91	2993400		1	229	R	G	KRT5	Keratin, type II cytoskeletal 5
1121	276	3142	P35579	276	P35579	QLEEAEEEAQR	11	0	1330.6	yes	no	2	7.9333e-08	188.27	1564300		1	1878	R	A	MYH9	Myosin-9
1122	340	3143	Q15233-2	340	Q15233-2	QLELRQEEER	10	1	1328.67	yes	no	2	0.0016329	128.51	124150		1	250	K	R	NONO	Isoform 2 of Non-POU domain-containing octamer-binding protein
1123	262;111	3144	P26038;E7EQR4	262	P26038	QLFDQVVK	8	0	975.539	no	no	2	0.018284	101.72	550620	1		28	K	T	MSN	Moesin
1124	134;311	3145	F5H5D3;P68363	311	P68363	QLFHPEQLITGK	12	0	1409.77	no	no	2	0.032826	69.846	118680		1	85	R	E	TUBA1B	Tubulin alpha-1B chain
1125	33	3146;3147	A0A494C1M5	33	A0A494C1M5	QLHSSPGNSSR	11	0	1168.56	yes	no	2	0.03083	75.819	89162	1		201	K	Q	CRYBG1	Beta/gamma crystallin domain-containing protein 1 (Fragment)
1126	276;359	3148	P35579;Q7Z406	276	P35579	QLLQANPILEAFGNAK	16	0	1725.94	no	no	2	0.010739	80.738	42877		1	210	R	T	MYH9	Myosin-9
1127	111	3149;3150;3151;3152	E7EQR4	111	E7EQR4	QLLTLSSELSQAR	13	0	1444.79	yes	no	2	1.4511e-13	203.29	228250	1	1	530	R	D	EZR	Ezrin
1128	379	3153	Q9BQS8	379	Q9BQS8	QLQAAEEAVEK	11	0	1214.61	yes	no	2	0.0047119	98.407	307020	1		1038	R	L	FYCO1	FYVE and coiled-coil domain-containing protein 1
1129	19	3154;3155	J3KR24	19	J3KR24	QLSSEELEQFQK	12	0	1464.71	yes	no	2	9.7783e-10	196.02	721930	1		918	K	T	IARS1	Isoleucyl-tRNA synthetase
1130	317	3156;3157;3158	Q00839	317	Q00839	QMADTGKLNTLLQR	14	1	1587.84	yes	no	2;3	5.5284e-08	160.48	250990	2		545	K	A	HNRNPU	Heterogeneous nuclear ribonucleoprotein U
1131	341	3159;3160;3161;3162	Q15323	341	Q15323	QNQEYQVLLDVR	12	0	1503.77	yes	no	2	1.8111e-12	204.32	334110	1	1	335	R	A	KRT31	Keratin, type I cuticular Ha1
1132	84	3163;3164	B4DY09	84	B4DY09	QPLALNVAYR	10	0	1143.64	yes	no	2	0.00024497	143.37	421060		1	222	R	R	ILF2	Interleukin enhancer-binding factor 2
1133	124	3165	E9PIT1	124	E9PIT1	QPLTYRLSKEMAK	13	2	1563.84	yes	no	4	0.044253	28.624	111140		1	4	K	N	EXPH5	Exophilin-5 (Fragment)
1135	361	3167;3168;3169;3170;3171;3172	Q86V81	361	Q86V81	QQLSAEELDAQLDAYNAR	18	0	2033.97	yes	no	2;3	1.4756e-21	216.16	592740	1	2	236	K	M	ALYREF	THO complex subunit 4
1136	276	3173;3174	P35579	276	P35579	QQQLTAMK	8	0	946.491	yes	no	2	0.011937	111.95	518990	1	1	803	R	V	MYH9	Myosin-9
1137	226	3175;3176;3177;3178	P08670	226	P08670	QQYESVAAK	9	0	1022.5	yes	no	2	0.002071	128.6	1799900	1	1	274	R	N	VIM	Vimentin
1138	256	3179;3180	P23246	256	P23246	QREMEEQMR	9	1	1235.54	yes	no	2	0.012069	114.97	70763		1	582	R	R	SFPQ	Splicing factor, proline- and glutamine-rich
1139	262	3181;3182;3183;3184	P26038	262	P26038	QRIDEFESM	9	1	1153.51	yes	yes	2	0.0047786	128.6	293990	1	1	569	K	_	MSN	Moesin
1140	204	3185	P02533	204	P02533	QRPAEIKDYSPYFK	14	2	1740.88	yes	yes	2	0.00014262	127.36	120660		1	154	R	T	KRT14	Keratin, type I cytoskeletal 14
1141	141	3186;3187;3188;3189;3190	F8W726	141	F8W726	QRPQATAEQIR	11	1	1296.69	yes	no	2;3	0.013486	93.623	208160	2	1	27	K	L	UBAP2L	Ubiquitin-associated protein 2-like
1142	290	3191;3192	P52597	290	P52597	QSGEAFVELGSEDDVK	16	0	1708.78	yes	no	2	7.0797e-06	140.68	138620		1	53	R	M	HNRNPF	Heterogeneous nuclear ribonucleoprotein F
1143	237	3193;3194;3195;3196	P13645	237	P13645	QSLEASLAETEGR	13	0	1389.67	yes	yes	2	1.0643e-13	209.22	6447300	1	1	387	K	Y	KRT10	Keratin, type I cytoskeletal 10
1144	362	3197;3198;3199;3200;3201;3202;3203;3204	Q86YZ3	362	Q86YZ3	QSLGHGQHGSGSGQSPSPSR	20	0	1946.89	yes	no	3;4	0.0020971	76.329	1206800	2	2	992	R	G	HRNR	Hornerin
1145	241	3205	P14868	241	P14868	QSNSYDMFMR	10	0	1277.52	yes	no	2	0.031858	78.513	103190	1		412	K	G	DARS1	Aspartate--tRNA ligase, cytoplasmic
1146	362	3206;3207;3208;3209	Q86YZ3	362	Q86YZ3	QSSSYGPHGYGSGR	14	0	1438.62	yes	yes	2;3	0.0083744	88.768	610800	2	2	554	R	S	HRNR	Hornerin
1147	237	3210;3211;3212;3213	P13645	237	P13645	QSVEADINGLR	11	0	1200.61	no	no	2	1.4023e-06	171.67	2114400	1	1	246	R	R	KRT10	Keratin, type I cytoskeletal 10
1148	237	3214;3215;3216;3217;3218;3219;3220;3221;3222	P13645	237	P13645	QSVEADINGLRR	12	1	1356.71	no	no	2;3	7.2027e-09	190.36	23550000	2	3	246	R	V	KRT10	Keratin, type I cytoskeletal 10
1149	301	3223	Q5T8U3	301	Q5T8U3	QTATQLLK	8	0	901.523	yes	no	2	0.049747	79.474	392450		1	117	R	L	RPL7A	60S ribosomal protein L7a (Fragment)
1150	276	3224	P35579	276	P35579	QTLENERGELANEVK	15	1	1728.86	yes	yes	3	0.036773	54.094	264490		1	1220	K	V	MYH9	Myosin-9
1151	310	3225;3226;3227;3228	Q5VTE0	310	Q5VTE0	QTVAVGVIK	9	0	913.56	yes	no	2	0.0017361	133.13	6090600	1	1	431	R	A	EEF1A1P5	Putative elongation factor 1-alpha-like 3
1152	227	3229	P08779	227	P08779	QTVEADVNGLRR	12	1	1356.71	yes	yes	2	0.011703	96.756	456800		1	214	R	V	KRT16	Keratin, type I cytoskeletal 16
1153	164	3230;3231	H3BRH4	164	H3BRH4	QVDIMQMCIIELK	13	0	1619.81	yes	no	2;3	0.036519	55.899	431970		2	206	K	D	EEF2K	Eukaryotic elongation factor 2 kinase
1154	226	3232;3233;3234;3235	P08670	226	P08670	QVDQLTNDK	9	0	1059.52	yes	no	2	0.00056126	157.34	787460	1	1	160	R	A	VIM	Vimentin
1155	226	3236;3237;3238;3239	P08670	226	P08670	QVDQLTNDKAR	11	1	1286.66	yes	no	2	1.8158e-05	160.72	1269500	1	1	160	R	V	VIM	Vimentin
1156	195	3240;3241;3242;3243;3244;3245;3246;3247	U3KQK0	195	U3KQK0	QVHPDTGISSK	11	0	1167.59	yes	no	2;3	3.6555e-06	155.33	3526600	2	2	48	K	A	H2BC15	Histone H2B
1157	275	3248;3249;3250;3251;3252;3253	P35527	275	P35527	QVLDNLTMEK	10	0	1189.6	yes	no	2	0.010656	92.611	4174400	2	1	262	R	S	KRT9	Keratin, type I cytoskeletal 9
1158	244	3254	P15924	244	P15924	QVQNLVNK	8	0	941.529	yes	no	2	0.048476	80.229	69847	1		434	R	S	DSP	Desmoplakin
1159	226	3255;3256;3257;3258	P08670	226	P08670	QVQSLTCEVDALK	13	0	1489.74	yes	no	2	5.9838e-05	128.21	319350	1	1	322	R	G	VIM	Vimentin
1160	226	3259	P08670	226	P08670	QVQSLTCEVDALKGTNESLER	21	1	2376.16	yes	no	3	0.0025041	72.772	137460		1	322	R	Q	VIM	Vimentin
1161	200	3260;3261	P00338	200	P00338	QVVESAYEVIK	11	0	1263.67	yes	no	2	9.1428e-05	139.32	507370	1		233	K	L	LDHA	L-lactate dehydrogenase A chain
1162	332	3262	Q13283	332	Q13283	QYYTLLNQAPDMLHR	15	0	1861.91	yes	no	2	0.0064848	90.259	63322		1	18	R	F	G3BP1	Ras GTPase-activating protein-binding protein 1
1163	387	3263	Q9NTQ9	387	Q9NTQ9	RCMEIFGPRHR	11	2	1457.71	yes	yes	2	0.041785	56.043	31599		1	212	K	R	GJB4	Gap junction beta-4 protein
1164	368	3264;3265;3266;3267;3268	Q8NC51-4	368	Q8NC51-4	RFEKPLEEK	9	2	1174.63	yes	no	2;3	0.0017906	156.16	1162300	1	2	137	R	G	SERBP1	Isoform 4 of Plasminogen activator inhibitor 1 RNA-binding protein
1165	370	3269;3270;3271	Q92522	370	Q92522	RGAPAAATAPAPTAHK	16	1	1486.8	yes	yes	3	0.0017483	87.647	268900	1	1	128	R	A	H1-10	Histone H1.10
1166	276	3272;3273;3274;3275;3276;3277	P35579	276	P35579	RGDLPFVVPR	10	1	1154.66	yes	no	2;3	0.0017721	131.42	941540	1	2	1923	R	R	MYH9	Myosin-9
1168	369	3291	Q8NCN4	369	Q8NCN4	RKMDEQK	7	2	933.47	yes	yes	2	0.044807	65.672	346540		1	221	K	K	RNF169	E3 ubiquitin-protein ligase RNF169
1169	262;111	3292;3293;3294;3295;3296;3297	P26038;E7EQR4	262	P26038	RKPDTIEVQQMK	12	2	1471.78	no	no	2;3	1.3536e-06	168.76	1239700	2	2	295	R	A	MSN	Moesin
1170	256	3298;3299;3300;3301	P23246	256	P23246	RMEELHNQEMQK	12	1	1571.72	yes	no	3	0.0014274	94.767	201110	1	1	548	R	R	SFPQ	Splicing factor, proline- and glutamine-rich
1171	340	3302;3303;3304	Q15233-2	340	Q15233-2	RMEELHNQEVQK	12	1	1539.75	yes	no	3	0.00023048	117.03	202700	1	1	236	R	R	NONO	Isoform 2 of Non-POU domain-containing octamer-binding protein
1173	368	3312;3313;3314;3315;3316;3317	Q8NC51-4	368	Q8NC51-4	RPDQQLQGEGK	11	1	1254.63	yes	no	2;3	0.00042765	132.86	1278500	1	2	112	R	I	SERBP1	Isoform 4 of Plasminogen activator inhibitor 1 RNA-binding protein
1174	277	3318	P35908	277	P35908	RSTSSFSCLSR	11	1	1286.6	yes	yes	2	0.0003471	136.01	320430		1	35	R	H	KRT2	Keratin, type II cytoskeletal 2 epidermal
1175	388	3319	Q9NWZ8	388	Q9NWZ8	RSVEAPTERPGER	13	2	1482.75	yes	yes	2	0.032668	63.473	173680		1	184	R	R	GEMIN8	Gem-associated protein 8
1176	59	3320	A0A494C0S9	59	A0A494C0S9	RSVMVEAEGVPR	12	1	1328.69	yes	no	2	0.043007	75.788	36036	1		973	R	A	CPAMD8	C3 and PZP-like alpha-2-macroglobulin domain-containing protein 8
1177	244	3321	P15924	244	P15924	RVEEDIQQQK	10	1	1271.65	yes	yes	2	0.048898	89.171	48395	1		1425	R	A	DSP	Desmoplakin
1178	237	3322;3323;3324;3325;3326	P13645	237	P13645	RVLDELTLTK	10	1	1186.69	yes	yes	2;3	0.0017355	131.83	1156200	1	2	257	R	A	KRT10	Keratin, type I cytoskeletal 10
1179	63	3327;3328;3329;3330	A0A5F9ZHM4	63	A0A5F9ZHM4	SADTLWDIQK	10	0	1175.58	yes	no	2	0.0056048	103.31	203590	1	1	320	K	D	LDHB	L-lactate dehydrogenase
1180	200	3331;3332;3333;3334	P00338	200	P00338	SADTLWGIQK	10	0	1117.58	yes	no	2	1.182e-09	196.52	457200	2	1	319	K	E	LDHA	L-lactate dehydrogenase A chain
1181	194;192	3335;3336;3337;3338	O60506-4;O43390	194	O60506-4	SAFLCGVMK	9	0	1011.49	no	no	2	0.001372	138.06	594120	1	1	92	K	T	SYNCRIP	Isoform 4 of Heterogeneous nuclear ribonucleoprotein Q
1182	156	3339;3340	H0YLP6	156	H0YLP6	SAHLQWMVVR	10	0	1225.64	yes	no	2	0.0083243	84.507	53586	1		2	M	N	RPL28	60S ribosomal protein L28
1183	88	3341	B8ZZK4	88	B8ZZK4	SAINEVVTR	9	0	987.535	yes	no	2	0.0080963	107.45	354190	1		15	R	E	RPL31	60S ribosomal protein L31
1184	46	3342;3343;3344;3345	A0A286YEY1	46	A0A286YEY1	SAVQGPPER	9	0	939.477	yes	no	2	0.012212	96.665	165670	1	1	169	K	D	IGHA1	Immunoglobulin heavy constant alpha 1 (Fragment)
1185	72	3346;3347	A8MU58	72	A8MU58	SCENLAPFNTALK	13	0	1463.71	yes	no	2	6.2615e-05	127.3	288100	1		227	R	L	AIMP2	Aminoacyl tRNA synthase complex-interacting multifunctional protein 2
1186	217	3348;3349;3350;3351	P06733	217	P06733	SCNCLLLK	8	0	1006.49	yes	no	2	0.0039597	136.27	737350	1	1	336	K	V	ENO1	Alpha-enolase
1187	222	3352;3353	P07814	222	P07814	SCQFVAVR	8	0	965.475	yes	yes	2	0.0048014	129.42	733960	1		1376	K	R	EPRS1	Bifunctional glutamate/proline--tRNA ligase
1188	315	3354	P80723	315	P80723	SDGAPASDSKPGSSEAAPSSK	21	1	1931.87	yes	no	3	0.024431	55.688	49444		1	164	K	E	BASP1	Brain acid soluble protein 1
1189	292	3355;3356	P54136	292	P54136	SDGGYTYDTSDLAAIK	16	0	1675.76	yes	no	2	2.216e-05	125.36	96928		1	378	K	Q	RARS1	Arginine--tRNA ligase, cytoplasmic
1190	209	3357;3358;3359;3360;3361	P04264	209	P04264	SDQSRLDSELK	11	1	1276.63	yes	no	2;3	0.00043198	128.57	2329600	2	2	247	K	N	KRT1	Keratin, type II cytoskeletal 1
1191	166	3362;3363;3364	H7BZJ3	166	H7BZJ3	SDVLELTDDNFESR	14	0	1638.74	yes	yes	2	3.1692e-08	156.2	157620	1	1	1	_	I	PDIA3	Protein disulfide-isomerase A3 (Fragment)
1192	351	3365	Q5M9N0	351	Q5M9N0	SECQGQMERQMAAIQGK	17	1	1950.87	yes	yes	2	0.028533	45.084	184390		1	440	K	N	CCDC158	Coiled-coil domain-containing protein 158
1193	256	3366	P23246	256	P23246	SEEKISDSEGFK	12	1	1354.63	yes	no	2	0.028697	88.163	171860		1	268	R	A	SFPQ	Splicing factor, proline- and glutamine-rich
1194	105	3367	D6RBL5	105	D6RBL5	SEIDLFNIR	9	0	1105.58	yes	no	2	0.042895	76.17	29692		1	217	R	K	ANXA5	Annexin
1195	204;322	3368;3369;3370	P02533;Q04695	204	P02533	SEISELRR	8	1	988.53	no	no	2	0.0081658	145.34	3037100	1	1	329	K	T	KRT14	Keratin, type I cytoskeletal 14
1196	237	3371	P13645	237	P13645	SEITELR	7	0	846.445	yes	yes	2	0.037374	102.77	738750		1	363	K	R	KRT10	Keratin, type I cytoskeletal 10
1197	237	3372;3373	P13645	237	P13645	SEITELRR	8	1	1002.55	yes	yes	2	0.015235	125.31	9892400		1	363	K	N	KRT10	Keratin, type I cytoskeletal 10
1198	140	3374;3375;3376;3377;3378;3379;3380	F8W6I7	140	F8W6I7	SESPKEPEQLR	11	1	1298.65	yes	no	2;3	4.7499e-05	147.28	3578900	2	2	4	K	K	HNRNPA1	Helix-destabilizing protein
1199	140	3381;3382;3383;3384;3385;3386;3387;3388;3389;3390;3391	F8W6I7	140	F8W6I7	SESPKEPEQLRK	12	2	1426.74	yes	no	2;3;4	2.3041e-12	216.91	3703800	3	3	4	K	L	HNRNPA1	Helix-destabilizing protein
1200	246	3392;3393	P16403	246	P16403	SETAPAAPAAAPPAEK	16	0	1477.74	yes	yes	2	0.0013341	92.952	594380	1		2	M	A	H1-2	Histone H1.2
1201	246	3394;3395;3396;3397	P16403	246	P16403	SETAPAAPAAAPPAEKAPVK	20	1	1872.99	yes	yes	2	3.2202e-11	162.81	2221900	1	1	2	M	K	H1-2	Histone H1.2
1202	246	3398;3399	P16403	246	P16403	SETAPAAPAAAPPAEKAPVKK	21	2	2001.09	yes	yes	3	0.0099938	63.443	648260	1		2	M	K	H1-2	Histone H1.2
1203	227	3400;3401;3402;3403	P08779	227	P08779	SEVTELRR	8	1	988.53	yes	no	2	0.011197	136.75	688650	1	1	331	R	V	KRT16	Keratin, type I cytoskeletal 16
1204	285	3404	P48047	285	P48047	SFLSQGQVLK	10	0	1105.61	yes	no	2	0.059001	66.92	44384	1		163	K	L	ATP5PO	ATP synthase subunit O, mitochondrial
1205	126	3405;3406;3407;3408	E9PLA9	126	E9PLA9	SFMALSQDIQK	11	0	1266.63	yes	no	2	1.4939e-07	177.57	412420	1	1	115	R	T	CAPRIN1	Caprin-1 (Fragment)
1206	238	3409;3410;3411;3412	P13647	238	P13647	SFSTASAITPSVSR	14	0	1409.72	yes	no	2	2.847e-12	188.09	754810	1	1	16	R	T	KRT5	Keratin, type II cytoskeletal 5
1207	85	3413;3414	B4E099	85	B4E099	SFYLDLPAGK	10	0	1109.58	yes	no	2	0.030974	79.148	301440		1	52	K	N	DBF4B	Protein DBF4 homolog B
1208	231	3415	P11142	231	P11142	SFYPEEVSSMVLTK	14	0	1615.78	yes	no	2	0.017533	76.311	128640		1	113	K	M	HSPA8	Heat shock cognate 71 kDa protein
1209	67	3416;3417;3418;3419	A0A6Q8PFJ0	67	A0A6Q8PFJ0	SGAQASSTPLSPTR	14	0	1358.68	yes	no	2	0.0017443	107.13	1059200	1	1	12	R	I	LMNA	Prelamin-A/C
1210	205	3420;3421	P02538	205	P02538	SGFSSVSVSR	10	0	1011.5	yes	yes	2	0.033205	107.11	0		2	31	R	S	KRT6A	Keratin, type II cytoskeletal 6A
1211	209	3422;3423	P04264	209	P04264	SGGGFSSGSAGIINYQR	17	0	1656.79	yes	no	2	1.8084e-27	241.39	3458200		1	13	R	R	KRT1	Keratin, type II cytoskeletal 1
1212	237	3424;3425;3426;3427	P13645	237	P13645	SGGGGGGGGCGGGGGVSSLR	20	0	1548.67	yes	yes	2	8.9697e-07	126.26	1912500	1	1	16	R	I	KRT10	Keratin, type I cytoskeletal 10
1213	275	3428;3429;3430;3431	P35527	275	P35527	SGGGGGGGLGSGGSIR	16	0	1231.59	yes	yes	2	1.7124e-05	130.47	32376000	1	1	14	R	S	KRT9	Keratin, type I cytoskeletal 9
1214	291	3432	P53396-2	291	P53396-2	SGGMSNELNNIISR	14	0	1490.71	yes	no	2	0.0083744	88.768	65763		1	653	R	T	ACLY	Isoform 2 of ATP-citrate synthase
1215	279	3433;3434	P36578	279	P36578	SGQGAFGNMCR	11	0	1183.49	yes	no	2	0.0037592	103.43	540910	1	1	87	R	G	RPL4	60S ribosomal protein L4
1216	362	3435	Q86YZ3	362	Q86YZ3	SGSGQSSGYSQHGSGSSHSSGYR	23	0	2242.92	yes	yes	3	0.048166	39.515	35013	1		705	K	K	HRNR	Hornerin
1217	324	3436;3437;3438;3439;3440;3441;3442;3443	Q07666-2	324	Q07666-2	SGSMDPSGAHPSVR	14	0	1383.62	yes	no	2;3	9.6698e-13	195.71	1291500	2	3	18	R	Q	KHDRBS1	Isoform 2 of KH domain-containing, RNA-binding, signal transduction-associated protein 1
1218	246	3444;3445;3446;3447	P16403	246	P16403	SGVSLAALKK	10	1	972.597	yes	no	2	0.00093522	140.78	3713600	1	1	55	R	A	H1-2	Histone H1.2
1220	177	3454;3455;3456;3457	J3KTL2	177	J3KTL2	SHEGETAYIR	10	0	1161.54	yes	no	2	0.0010017	121.61	454410	1	1	182	R	V	SRSF1	Serine/arginine-rich splicing factor 1
1221	284	3458	P47897-2	284	P47897-2	SHPLDPIDTVDFER	14	0	1639.78	yes	no	2	0.031871	68.168	88039	1		85	R	E	QARS1	Isoform 2 of Glutamine--tRNA ligase
1222	329	3459;3460	Q12906-5	329	Q12906-5	SIGTANRPMGAGEALR	16	1	1599.82	yes	no	2	0.022246	82.663	399720		1	258	K	R	ILF3	Isoform 5 of Interleukin enhancer-binding factor 3
1223	380	3461;3462;3463	Q9GZZ8	380	Q9GZZ8	SILLTEQALAK	11	0	1185.7	yes	yes	2	0.00023125	123.62	132460	1	1	91	K	A	LACRT	Extracellular glycoprotein lacritin
1224	311	3464;3465	P68363	311	P68363	SIQFVDWCPTGFK	13	0	1583.74	yes	no	2	3.0336e-05	137.93	129570		1	340	R	V	TUBA1B	Tubulin alpha-1B chain
1225	249	3466	P19338	249	P19338	SISLYYTGEK	10	0	1159.58	yes	no	2	0.034063	76.927	1061800	1		458	R	G	NCL	Nucleolin
1226	225	3467;3468;3469;3470	P08238	225	P08238	SIYYITGESK	10	0	1159.58	yes	no	2	0.0013906	120.06	766640	1	1	482	K	E	HSP90AB1	Heat shock protein HSP 90-beta
1227	209	3471;3472;3473;3474;3475;3476;3477;3478	P04264	209	P04264	SKAEAESLYQSK	12	1	1339.66	yes	no	2;3	3.2963e-20	257.2	27726000	2	2	365	K	Y	KRT1	Keratin, type II cytoskeletal 1
1228	277	3479;3480;3481;3482;3483;3484;3485;3486	P35908	277	P35908	SKEEAEALYHSK	12	1	1390.67	yes	yes	2;3	2.8005e-15	228.7	5580000	2	2	363	R	Y	KRT2	Keratin, type II cytoskeletal 2 epidermal
1229	339	3487	Q15149-7	339	Q15149-7	SLAAEEEAAR	10	0	1045.5	yes	no	2	0.038356	73.841	148890	1		1961	K	Q	PLEC	Isoform 7 of Plectin
1231	284	3490;3491	P47897-2	284	P47897-2	SLDIQVPNFPADETK	15	0	1672.83	yes	no	2	0.0021445	100.68	92830	1		576	K	G	QARS1	Isoform 2 of Glutamine--tRNA ligase
1232	209	3492;3493;3494;3495;3496;3497;3498;3499	P04264	209	P04264	SLDLDSIIAEVK	12	0	1301.71	no	no	2	4.8262e-17	250.51	2975600	2	2	344	R	A	KRT1	Keratin, type II cytoskeletal 1
1233	248	3500	P18206-2	248	P18206-2	SLGEISALTSK	11	0	1104.6	yes	no	2	0.038451	70.089	83420		1	434	R	L	VCL	Isoform 1 of Vinculin
1234	138	3501	F8VZY9	138	F8VZY9	SLGSVQAPSYGAR	13	0	1291.65	yes	no	2	0.057779	63.16	459710		1	15	R	P	KRT18	Keratin, type I cytoskeletal 18
1235	361	3502;3503;3504;3505;3506	Q86V81	361	Q86V81	SLGTADVHFER	11	0	1230.6	yes	no	2;3	1.2116e-05	153.54	4417900	2	1	145	R	K	ALYREF	THO complex subunit 4
1237	199	3516;3517	O95969	199	O95969	SLIAEVLVK	9	0	970.606	yes	yes	2	0.012212	96.665	217140		1	75	R	I	SCGB1D2	Secretoglobin family 1D member 2
1238	222	3518	P07814	222	P07814	SLIGVEYKPVSATGAEDK	18	1	1862.96	yes	no	2	0.021373	71.592	114040	1		944	K	D	EPRS1	Bifunctional glutamate/proline--tRNA ligase
1239	237	3519;3520;3521;3522	P13645	237	P13645	SLLEGEGSSGGGGR	14	0	1261.59	yes	yes	2	9.6698e-13	195.71	23661000	1	1	451	R	G	KRT10	Keratin, type I cytoskeletal 10
1240	357	3523	Q7KZF4	357	Q7KZF4	SLLSAEEAAK	10	0	1017.53	yes	yes	2	0.042	71.221	300130		1	642	K	Q	SND1	Staphylococcal nuclease domain-containing protein 1
1241	209	3524;3525;3526;3527	P04264	209	P04264	SLNNQFASFIDK	12	0	1382.68	yes	no	2	4.298e-16	243.37	21386000	1	1	186	K	V	KRT1	Keratin, type II cytoskeletal 1
1242	209	3528	P04264	209	P04264	SLNNQFASFIDKVR	14	1	1637.85	yes	no	2	0.0058646	100.11	103070		1	186	K	F	KRT1	Keratin, type II cytoskeletal 1
1243	203	3529;3530;3531	P01040	203	P01040	SLPGQNEDLVLTGYQVDK	18	0	1974.99	yes	yes	2	1.1173e-06	139.81	340990	1	1	72	K	N	CSTA	Cystatin-A
1244	297	3532;3533	P61313	297	P61313	SLQSVAEER	9	0	1017.51	yes	no	2	0.0032072	120.27	330900	1		97	R	A	RPL15	60S ribosomal protein L15
1245	336	3534;3535	Q14315-2	336	Q14315-2	SLTATGGNHVTAR	13	0	1283.66	yes	no	2	0.0070313	91.712	104540	1	1	1279	R	V	FLNC	Isoform 2 of Filamin-C
1246	225;223	3536;3537;3538;3539;3540;3541;3542;3543	P08238;P07900	225	P08238	SLTNDWEDHLAVK	13	0	1526.74	no	no	2;3	1.3692e-10	193.11	908640	2	2	307	K	H	HSP90AB1	Heat shock protein HSP 90-beta
1247	209	3544	P04264	209	P04264	SLVNLGGSK	9	0	873.492	yes	no	2	0.0024142	123.96	9279800		1	66	R	S	KRT1	Keratin, type II cytoskeletal 1
1248	339	3545	Q15149-7	339	Q15149-7	SLVPAAELLESR	12	0	1283.71	yes	no	2	0.016601	84.169	135760	1		2947	R	V	PLEC	Isoform 7 of Plectin
1249	226	3546;3547;3548;3549	P08670	226	P08670	SLYASSPGGVYATR	14	0	1427.7	yes	no	2	7.4836e-10	173.33	4501200	1	1	51	R	S	VIM	Vimentin
1250	222	3550;3551;3552;3553	P07814	222	P07814	SLYDEVAAQGEVVRK	15	1	1662.86	yes	no	2;3	4.8257e-05	136.83	332310	2		825	K	L	EPRS1	Bifunctional glutamate/proline--tRNA ligase
1251	238	3554;3555	P13647	238	P13647	SLYNLGGSK	9	0	937.487	yes	no	2	0.014555	94.692	1012900	1	1	64	R	R	KRT5	Keratin, type II cytoskeletal 5
1252	220	3556;3557;3558;3559	P07355	220	P07355	SLYYYIQQDTK	11	0	1420.69	yes	no	2	2.7507e-05	146.5	319850	1	1	314	K	G	ANXA2	Annexin A2
1253	67	3560	A0A6Q8PFJ0	67	A0A6Q8PFJ0	SNEDQSMGNWQIK	13	0	1535.67	yes	no	2	0.015844	80.96	84245		1	458	K	R	LMNA	Prelamin-A/C
1254	120	3561	E9PCY7	120	E9PCY7	SNNVEMDWVLK	11	0	1333.63	yes	no	2	0.00012905	135.1	93758		1	88	K	H	HNRNPH1	Heterogeneous nuclear ribonucleoprotein H
1255	117	3562;3563;3564	F8W1N5	117	F8W1N5	SPASDTYIVFGEAK	14	0	1483.72	yes	no	2	3.0965e-08	156.6	189530	1	1	35	K	I	NACA	Nascent polypeptide-associated complex subunit alpha (Fragment)
1256	336	3565;3566	Q14315-2	336	Q14315-2	SPFEVQVSPEAGVQK	15	0	1600.81	yes	no	2	0.0039822	94.007	105140	1		559	R	V	FLNC	Isoform 2 of Filamin-C
1257	252	3567;3568;3569	P21333-2	252	P21333-2	SPFSVAVSPSLDLSK	15	0	1532.81	yes	no	2	6.7147e-06	143.46	365880	1	1	959	K	I	FLNA	Isoform 2 of Filamin-A
1258	336	3570;3571	Q14315-2	336	Q14315-2	SPFVVNVAPPLDLSK	15	0	1581.88	yes	no	2	0.0022872	99.238	50363		1	954	K	I	FLNC	Isoform 2 of Filamin-C
1259	28	3572;3573;3574;3575	A0A2R8YDT5	28	A0A2R8YDT5	SPILVATAVAAR	12	0	1167.7	yes	no	2	2.5694e-05	142.76	251420	1	1	306	K	G	DDX3X	RNA helicase
1260	256	3576;3577	P23246	256	P23246	SPPPGMGLNQNR	12	0	1266.61	yes	no	2	0.0018672	110.84	303760	1		33	R	G	SFPQ	Splicing factor, proline- and glutamine-rich
1261	111	3578;3579;3580	E7EQR4	111	E7EQR4	SQEQLAAELAEYTAK	15	0	1650.81	yes	no	2	1.0782e-12	184.92	251820	1	1	413	K	I	EZR	Ezrin
1262	136	3581	F8VXJ5	136	F8VXJ5	SQFGSAAEMLSEQTAALGTGWESMNVQLDGAEPQVER	37	0	3923.79	yes	no	3	0.010236	3.3507	19146000	1		7	R	G	ZNF641	Zinc finger protein 641 (Fragment)
1263	58	3582;3583;3584	A0A494C0J7	58	A0A494C0J7	SQGVFQCGPASVIGVR	16	0	1660.84	yes	no	2	2.3044e-05	124.46	197830	1	1	380	R	E		TGc domain-containing protein
1264	230	3585;3586;3587;3588	P11021	230	P11021	SQIFSTASDNQPTVTIK	17	0	1835.93	yes	yes	2	2.5286e-14	193.41	536970	1	1	448	K	V	HSPA5	Endoplasmic reticulum chaperone BiP
1265	231	3589	P11142	231	P11142	SQIHDIVLVGGSTR	14	0	1480.8	yes	no	3	0.0049294	79.885	148550		1	329	K	I	HSPA8	Heat shock cognate 71 kDa protein
1266	2	3590	A0A087WUZ3	2	A0A087WUZ3	SQNIVTDSSSLSAEAIR	17	0	1776.89	yes	no	2	0.018411	69.081	55023		1	1550	R	Q	SPTBN1	Spectrin beta chain
1267	339	3591;3592	Q15149-7	339	Q15149-7	SQVEEELFSVR	11	0	1321.65	yes	no	2	0.011766	90.861	75518	1		2192	R	V	PLEC	Isoform 7 of Plectin
1268	339	3593	Q15149-7	339	Q15149-7	SQVMDEATALQLR	13	0	1460.73	yes	no	2	0.00097473	115.09	73846		1	3868	R	E	PLEC	Isoform 7 of Plectin
1269	341	3594;3595;3596;3597	Q15323	341	Q15323	SQYEALVETNRR	12	1	1464.73	yes	no	2	0.008697	103.43	1495000	1	1	230	R	E	KRT31	Keratin, type I cuticular Ha1
1270	237	3598;3599;3600;3601	P13645	237	P13645	SQYEQLAEQNR	11	0	1364.63	yes	yes	2	5.982e-24	294.49	8352200	1	1	323	R	K	KRT10	Keratin, type I cytoskeletal 10
1271	237	3602;3603;3604;3605;3606;3607;3608;3609;3610;3611	P13645	237	P13645	SQYEQLAEQNRK	12	1	1492.73	yes	yes	2;3	3.6995e-12	210.44	54476000	2	2	323	R	D	KRT10	Keratin, type I cytoskeletal 10
1272	205	3612	P02538	205	P02538	SRAEAESWYQTK	12	1	1454.68	no	no	2	0.043799	67.118	279870		1	348	R	Y	KRT6A	Keratin, type II cytoskeletal 6A
1273	75	3613	F2Z3C0	75	F2Z3C0	SRLDQELK	8	1	987.535	yes	no	2	0.02869	98.044	0	1		23	K	L	RPS9	40S ribosomal protein S9
1274	238	3614;3615;3616;3617	P13647	238	P13647	SRTEAESWYQTK	12	1	1484.69	yes	no	2	0.00017052	132.31	706580	1	1	353	R	Y	KRT5	Keratin, type II cytoskeletal 5
1275	347	3618	Q4FZB7	347	Q4FZB7	SRTLTRQSMSR	11	2	1321.69	yes	yes	2	0.012079	77.288	989370		1	407	K	I	KMT5B	Histone-lysine N-methyltransferase KMT5B
1276	368	3619;3620;3621	Q8NC51-4	368	Q8NC51-4	SSASAPDVDDPEAFPALA	18	0	1758.79	yes	no	2	0.0018971	92.38	119160	1	1	370	K	_	SERBP1	Isoform 4 of Plasminogen activator inhibitor 1 RNA-binding protein
1277	317	3622;3623;3624;3625;3626;3627;3628	Q00839	317	Q00839	SSGPTSLFAVTVAPPGAR	18	0	1713.9	yes	no	2;3	0.0015565	93.342	3311500	2	2	187	K	Q	HNRNPU	Heterogeneous nuclear ribonucleoprotein U
1278	140	3629;3630	F8W6I7	140	F8W6I7	SSGPYGGGGQYFAK	14	0	1374.62	yes	no	2	0.00015061	115.34	0		2	272	R	P	HNRNPA1	Helix-destabilizing protein
1279	140	3631;3632;3633;3634;3635	F8W6I7	140	F8W6I7	SSGPYGGGGQYFAKPR	16	1	1627.77	yes	no	2;3	2.7244e-13	184.51	6301200	1	2	272	R	N	HNRNPA1	Helix-destabilizing protein
1280	339	3636;3637;3638;3639	Q15149-7	339	Q15149-7	SSIAGLLLK	9	0	900.564	yes	no	2	0.027647	86.136	94709	1	1	2664	R	A	PLEC	Isoform 7 of Plectin
1281	332	3640;3641	Q13283	332	Q13283	SSSPAPADIAQTVQEDLR	18	0	1883.92	yes	yes	2	0.00041485	103.73	120860	1	1	230	K	T	G3BP1	Ras GTPase-activating protein-binding protein 1
1282	317	3642;3643;3644;3645	Q00839	317	Q00839	SSSPVNVKK	9	1	944.529	yes	no	2	0.0032765	123.21	857960	1	1	2	M	L	HNRNPU	Heterogeneous nuclear ribonucleoprotein U
1283	0	3646;3647;3648	A0A024R4E5	0	A0A024R4E5	SSVAVLTQESFAEHR	15	0	1659.82	yes	no	2	8.6688e-09	149.35	140520	1	1	2	M	S	HDLBP	High density lipoprotein binding protein (Vigilin), isoform CRA_a
1284	231	3649	P11142	231	P11142	STAGDTHLGGEDFDNR	16	0	1690.72	yes	no	2	1.8145e-13	176.4	496080		1	221	K	M	HSPA8	Heat shock cognate 71 kDa protein
1285	192	3650;3651	O43390	192	O43390	STAYEDYYYHPPPR	14	0	1757.77	yes	no	3	0.006874	71.888	166560		1	428	R	M	HNRNPR	Heterogeneous nuclear ribonucleoprotein R
1286	20	3652;3653;3654;3655	F8VV32	20	F8VV32	STDYGIFQINSR	12	0	1399.67	yes	no	2	7.4355e-13	216.83	2273500	1	1	69	R	Y	LYZ	1,4-beta-N-acetylmuramidase C
1287	61	3656;3657;3658;3659	K7EMV3	61	K7EMV3	STELLIR	7	0	830.486	yes	no	2	0.017044	163.34	3480600	1	1	58	K	K	H3-3B	Histone H3
1288	263	3660;3661;3662;3663	P26373	263	P26373	STESLQANVQR	11	0	1231.62	yes	no	2	7.8885e-09	199.19	1079700	1	1	106	K	L	RPL13	60S ribosomal protein L13
1289	138	3664	F8VZY9	138	F8VZY9	STFSTNYR	8	0	974.446	yes	no	2	0.054793	76.478	259170		1	7	R	S	KRT18	Keratin, type I cytoskeletal 18
1290	270	3665;3666	P31942-3	270	P31942-3	STGEAFVQFASK	12	0	1270.62	yes	no	2	0.019083	81.789	54361		1	7	R	E	HNRNPH3	Isoform 3 of Heterogeneous nuclear ribonucleoprotein H3
1291	292	3667	P54136	292	P54136	STIIGESISR	10	0	1061.57	yes	no	2	0.0051464	105.13	875980	1		214	R	L	RARS1	Arginine--tRNA ligase, cytoplasmic
1292	395	3668;3669	Q9Y6D5	395	Q9Y6D5	STKQNVASEKQR	12	2	1374.72	yes	yes	2	0.0285	71.085	213400	1	1	841	K	R	ARFGEF2	Brefeldin A-inhibited guanine nucleotide-exchange protein 2
1293	236	3670;3671;3672	P13639	236	P13639	STLTDSLVCK	10	0	1122.56	yes	yes	2	0.013512	91.701	210300	1	1	33	K	A	EEF2	Elongation factor 2
1294	275	3673;3674;3675;3676;3677;3678;3679	P35527	275	P35527	STMQELNSR	9	0	1064.49	yes	yes	2	1.0452e-06	223.87	41888000	2	2	155	K	L	KRT9	Keratin, type I cytoskeletal 9
1295	277	3680;3681;3682;3683	P35908	277	P35908	STSSFSCLSR	10	0	1130.5	yes	yes	2	0.00045934	136.49	5135000	1	1	36	R	H	KRT2	Keratin, type II cytoskeletal 2 epidermal
1296	310	3684;3685;3686;3687	Q5VTE0	310	Q5VTE0	STTTGHLIYK	10	0	1119.59	yes	no	2	0.0013376	120.27	6199600	1	1	21	K	C	EEF1A1P5	Putative elongation factor 1-alpha-like 3
1297	239	3688;3689;3690	P14618-2	239	P14618-2	SVETLKEMIK	10	1	1176.64	yes	no	2	0.012933	103.31	410250	1	1	57	R	S	PKM	Isoform M1 of Pyruvate kinase PKM
1298	323	3691;3692;3693;3694	Q07065	323	Q07065	SVGELPSTVESLQK	14	0	1472.77	yes	yes	2	0.00024843	120.29	342460	1	1	492	R	V	CKAP4	Cytoskeleton-associated protein 4
1299	67	3695;3696	A0A6Q8PFJ0	67	A0A6Q8PFJ0	SVGGSGGGSFGDNLVTR	17	0	1565.74	yes	no	2	0.009339	78.501	119380	1		628	R	S	LMNA	Prelamin-A/C
1300	148	3697	G3V459	148	G3V459	SVLGEYER	8	0	951.466	yes	no	2	0.022246	71.692	69634	1		2	M	H	NEK9	Serine/threonine-protein kinase Nek9
1301	348	3698	Q4KWH8-2	348	Q4KWH8-2	SVMQSGTQMIK	11	0	1208.59	yes	yes	2	0.023841	54.784	141160	1		2	M	L	PLCH1	Isoform 2 of 1-phosphatidylinositol 4,5-bisphosphate phosphodiesterase eta-1
1302	265	3699	P29401	265	P29401	SVPTSTVFYPSDGVATEK	18	0	1883.92	yes	no	2	0.021314	67.644	759560		1	439	R	A	TKT	Transketolase
1303	116	3700;3701	E7EX29	116	E7EX29	SVTEQGAELSNEER	14	0	1547.71	yes	no	2	9.6426e-22	238.65	730950	1	1	28	K	N	YWHAZ	14-3-3 protein zeta/delta (Fragment)
1304	350	3702;3703	Q5D862	350	Q5D862	SVVTVIDVFYK	11	0	1268.7	yes	yes	2	0.0006673	119.74	66108		1	7	R	Y	FLG2	Filaggrin-2
1305	58	3704;3705;3706;3707	A0A494C0J7	58	A0A494C0J7	SWNGSVEILK	10	0	1131.59	yes	no	2	0.023793	84.31	152480	1	1	268	R	N		TGc domain-containing protein
1306	295;303;349	3708;3709;3710;3711;3712	P60709;P63267;Q562R1	295	P60709	SYELPDGQVITIGNER	16	0	1789.88	no	no	2	5.9135e-06	141.86	1549700	2	1	239	K	F	ACTB	Actin, cytoplasmic 1
1307	394	3713;3714;3715;3716	Q9Y3I0	394	Q9Y3I0	SYNDELQFLEK	11	0	1384.65	yes	yes	2	0.0011364	117.27	147280	1	1	4	R	I	RTCB	RNA-splicing ligase RtcB homolog
1308	277	3717;3718;3719;3720	P35908	277	P35908	TAAENDFVTLK	11	0	1207.61	yes	yes	2	1.3463e-05	151.26	3427200	1	1	276	R	K	KRT2	Keratin, type II cytoskeletal 2 epidermal
1309	277	3721;3722;3723;3724;3725;3726;3727;3728	P35908	277	P35908	TAAENDFVTLKK	12	1	1335.7	yes	yes	2;3	3.1658e-13	224.25	19326000	2	2	276	R	D	KRT2	Keratin, type II cytoskeletal 2 epidermal
1310	205	3729;3730;3731	P02538	205	P02538	TAAENEFVTLKK	12	1	1349.72	no	no	2	7.2068e-09	190.35	1227400	1	1	261	R	D	KRT6A	Keratin, type II cytoskeletal 6A
1311	367	3732	Q8N1G4	367	Q8N1G4	TAATLATHELR	11	0	1182.64	yes	yes	2	0.0027068	108.98	110670		1	371	R	A	LRRC47	Leucine-rich repeat-containing protein 47
1312	67	3733;3734;3735;3736	A0A6Q8PFJ0	67	A0A6Q8PFJ0	TALINSTGEEVAMR	14	0	1490.74	yes	no	2	4.6316e-12	180.85	605300	1	1	528	R	K	LMNA	Prelamin-A/C
1313	262	3737	P26038	262	P26038	TANDMIHAENMR	12	0	1401.61	yes	yes	2	0.010091	90.412	237800	1		539	K	L	MSN	Moesin
1314	294	3738;3739	U3KPZ0	294	U3KPZ0	TATPQQAQEVHEK	13	0	1465.72	yes	no	3	0.034217	51.612	99253	1	1	94	K	L	TPI1	Triosephosphate isomerase (Fragment)
1315	221;312	3740	Q5JP53;P68371	221	Q5JP53	TAVCDIPPR	9	0	1027.51	no	no	2	0.058843	68.657	106040		1	333	K	G	TUBB	Tubulin beta chain
1316	323	3741;3742	Q07065	323	Q07065	TAVDSLVAYSVK	12	0	1251.67	yes	yes	2	0.0019751	110.15	102120		1	555	R	I	CKAP4	Cytoskeleton-associated protein 4
1317	146	3743;3744	G3V203	146	G3V203	TAVVVGTITDDVR	13	0	1344.72	yes	no	2	9.2776e-17	228.62	484340		1	79	K	V	RPL18	60S ribosomal protein L18
1318	207	3745;3746;3747;3748	P02768	207	P02768	TCVADESAENCDK	13	0	1497.57	yes	no	2	8.7632e-14	212.1	470720	1	1	76	K	S	ALB	Albumin
1320	213	3757;3758;3759;3760;3761;3762	P05141	213	P05141	TDAAVSFAK	9	0	908.46	yes	yes	1;2	0.016419	73.887	516030	2	2	2	M	D	SLC25A5	ADP/ATP translocase 2
1321	368	3763	Q8NC51-4	368	Q8NC51-4	TDKSSASAPDVDDPEAFPALA	21	1	2102.96	yes	no	2	0.015018	74.029	203370		1	367	R	_	SERBP1	Isoform 4 of Plasminogen activator inhibitor 1 RNA-binding protein
1322	276	3764;3765;3766;3767	P35579	276	P35579	TDLLLEPYNK	10	0	1204.63	yes	no	2	9.1946e-05	151.22	801880	1	1	290	K	Y	MYH9	Myosin-9
1323	285	3768;3769	P48047	285	P48047	TDPSILGGMIVR	12	0	1257.68	yes	yes	2	0.023674	77.387	66587		1	177	K	I	ATP5PO	ATP synthase subunit O, mitochondrial
1324	298	3770;3771;3772;3773	Q5T6W2	298	Q5T6W2	TDYNASVSVPDSSGPER	17	0	1779.79	yes	no	2	2.9176e-06	142.55	1240000	1	1	70	R	I	HNRNPK	Heterogeneous nuclear ribonucleoprotein K (Fragment)
1325	249	3774;3775;3776;3777	P19338	249	P19338	TEADAEKTFEEK	12	1	1396.64	yes	no	2	6.6576e-21	273.24	1293100	1	1	438	K	Q	NCL	Nucleolin
1326	238	3778;3779;3780;3781	P13647	238	P13647	TEAESWYQTK	10	0	1241.56	yes	no	2	5.993e-06	172.61	774690	1	1	355	R	Y	KRT5	Keratin, type II cytoskeletal 5
1327	258	3782	P23396	258	P23396	TEIIILATR	9	0	1028.62	yes	no	2	0.020469	90.827	198310		1	46	R	T	RPS3	40S ribosomal protein S3
1328	276	3783;3784;3785	P35579	276	P35579	TELADKVTK	9	1	1003.55	yes	yes	2	0.0039006	133.75	610560	1	1	1269	R	L	MYH9	Myosin-9
1329	276	3786;3787;3788;3789	P35579	276	P35579	TEMEDLMSSKDDVGK	15	1	1683.73	yes	no	2	1.8616e-05	142.57	563110	1	1	1504	R	S	MYH9	Myosin-9
1330	87	3790;3791	Q99613-2	87	Q99613-2	TEPTAQQNLALQLAEK	16	0	1753.92	yes	no	2	0.0024879	95.197	167920	1	1	837	R	L	EIF3C	Isoform 2 of Eukaryotic translation initiation factor 3 subunit C
1331	234	3792	P12236	234	P12236	TEQAISFAK	9	0	993.513	yes	yes	2	0.024581	66.267	146470		1	2	M	D	SLC25A6	ADP/ATP translocase 3
1332	19	3793;3794	J3KR24	19	J3KR24	TESAVSQMQSVIELGR	16	0	1733.86	yes	no	2	0.00050292	115.66	66851	1		818	K	V	IARS1	Isoleucyl-tRNA synthetase
1333	232	3795;3796	P11166	232	P11166	TFDEIASGFR	10	0	1141.54	yes	yes	2	0.0056048	103.31	152770	1		459	R	Q	SLC2A1	Solute carrier family 2, facilitated glucose transporter member 1
1334	96	3797;3798;3799	C9K028	96	C9K028	TFIAIKPDGVQR	12	1	1343.76	yes	no	2	0.0076684	101.56	445970	1	1	32	R	G	NME1	Nucleoside diphosphate kinase A (Fragment)
1335	332	3800;3801;3802;3803	Q13283	332	Q13283	TFSWASVTSK	10	0	1112.55	yes	yes	2	0.00020834	144.55	911460	1	1	248	R	N	G3BP1	Ras GTPase-activating protein-binding protein 1
1336	125	3804;3805;3806	E9PJD9	125	E9PJD9	TGAAPIIDVVR	11	0	1110.64	yes	no	2	0.00014728	133.05	548440	1	1	38	K	S	RPL27A	60S ribosomal protein L27a
1337	261	3807;3808;3809;3810	P25705	261	P25705	TGAIVDVPVGEELLGR	16	0	1623.88	yes	no	2	0.0034998	93.424	280280	1	1	134	R	V	ATP5F1A	ATP synthase subunit alpha, mitochondrial
1338	249	3811;3812	P19338	249	P19338	TGISDVFAK	9	0	936.492	yes	yes	2	0.0020521	128.86	1189200	1		325	K	N	NCL	Nucleolin
1339	161	3813;3814	H3BPE7	161	H3BPE7	TGQPMINLYTDR	12	0	1407.68	yes	no	2	0.011293	89.26	346530		1	318	K	E	FUS	RNA-binding protein FUS
1340	161	3815;3816;3817;3818	H3BPE7	161	H3BPE7	TGQPMINLYTDRETGK	16	1	1822.89	yes	no	2	0.0043981	97.129	323980	1	1	318	K	L	FUS	RNA-binding protein FUS
1341	261	3819	P25705	261	P25705	TGTAEMSSILEER	13	0	1422.67	yes	no	2	0.019902	76.01	105620		1	46	K	I	ATP5F1A	ATP synthase subunit alpha, mitochondrial
1342	175	3820;3821	J3KTA4	175	J3KTA4	TGTAYTFFTPNNIK	14	0	1573.78	yes	no	2	0.0012097	111.83	152760		1	438	K	Q	DDX5	DEAD box protein 5
1343	19	3822;3823	J3KR24	19	J3KR24	TGTIVVEGHELHDEDIR	17	0	1918.94	yes	no	3	2.4505e-06	134.37	288510	1		930	K	L	IARS1	Isoleucyl-tRNA synthetase
1344	194;192	3824;3825	O60506-4;O43390	194	O60506-4	TGYTLDVTTGQR	12	0	1310.65	no	no	2	4.704e-09	182.23	2236200		1	131	R	K	SYNCRIP	Isoform 4 of Heterogeneous nuclear ribonucleoprotein Q
1345	276	3826;3827;3828	P35579	276	P35579	THEAQIQEMR	10	0	1241.58	yes	yes	2	0.014052	91.313	185220	1	1	1182	K	Q	MYH9	Myosin-9
1346	222	3829	P07814	222	P07814	THMVVANTMEDFQK	14	0	1649.75	yes	yes	2	5.7217e-12	176.43	145230	1		1422	K	I	EPRS1	Bifunctional glutamate/proline--tRNA ligase
1347	111	3830	E7EQR4	111	E7EQR4	THNDIIHNENMR	12	0	1492.68	yes	no	3	0.010191	70.54	60044	1		548	R	Q	EZR	Ezrin
1348	154	3831;3832	H0YH81	154	H0YH81	TIAMDGTEGLVR	12	0	1261.63	yes	no	2	0.0030292	103.43	135960	1		47	R	G	ATP5F1B	ATP synthase subunit beta (Fragment)
1349	17	3833;3834;3835;3836	A0A0A0MSI0	17	A0A0A0MSI0	TIAQDYGVLK	10	0	1106.6	yes	no	2	0.0015248	119.53	667670	1	1	111	R	A	PRDX1	Peroxiredoxin-1 (Fragment)
1350	322	3837	Q04695	322	Q04695	TIEELQNK	8	0	973.508	yes	no	2	0.022229	95.815	167390		1	137	R	I	KRT17	Keratin, type I cytoskeletal 17
1351	341	3838;3839;3840	Q15323	341	Q15323	TIEELQQK	8	0	987.524	no	no	2	0.008297	117.81	1596600	1	1	109	K	I	KRT31	Keratin, type I cuticular Ha1
1352	134;311	3841;3842;3843;3844	F5H5D3;P68363	311	P68363	TIGGGDDSFNTFFSETGAGK	20	0	2006.89	no	no	2	7.9475e-11	166.34	439580	1	1	41	K	H	TUBA1B	Tubulin alpha-1B chain
1353	62	3845;3846;3847	A0A5F9ZH78	62	A0A5F9ZH78	TIGIIGAPFSK	11	0	1102.64	yes	no	2	0.012983	89.9	202480	1	1	7	R	G	ARG1	Arginase-1
1354	134	3848;3849	F5H5D3	134	F5H5D3	TIQFVDWCPTGFK	13	0	1597.76	yes	no	2	0.0029266	100.11	80143		1	410	R	V	TUBA1C	Tubulin alpha chain
1355	83	3850;3851;3852;3853	J3QS39	83	J3QS39	TITLEVEPSDTIENVK	16	0	1786.92	yes	no	2	4.6833e-20	207.08	2119600	1	1	12	K	A	UBB	Polyubiquitin-B (Fragment)
1356	371	3854	Q92729-3	371	Q92729-3	TKCAEPMRAPK	11	2	1287.64	yes	no	2	0.032131	62.166	14862	1		378	R	G	PTPRU	Isoform 3 of Receptor-type tyrosine-protein phosphatase U
1357	177	3855	J3KTL2	177	J3KTL2	TKDIEDVFYK	10	1	1256.63	yes	no	2	0.042993	88.021	166020		1	29	R	Y	SRSF1	Serine/arginine-rich splicing factor 1
1358	11;313	3856;3857;3858;3859;3860	A0A087X106;P78386	11	A0A087X106	TKEEINELNR	10	1	1244.64	no	no	2;3	6.1887e-08	209.8	1304400	2	1	318	R	M	KRT81	Keratin, type II cuticular Hb1
1359	192	3861;3862	O43390	192	O43390	TKENILEEFSK	11	1	1336.69	yes	no	2	0.0030949	116.19	197060		1	258	K	V	HNRNPR	Heterogeneous nuclear ribonucleoprotein R
1360	194	3863;3864;3865	O60506-4	194	O60506-4	TKEQILEEFSK	11	1	1350.7	yes	no	2;3	0.0029537	116.51	630320		2	255	K	V	SYNCRIP	Isoform 4 of Heterogeneous nuclear ribonucleoprotein Q
1361	322	3866	Q04695	322	Q04695	TKFETEQALR	10	1	1221.64	no	no	2	0.012493	104.07	479260		1	171	R	L	KRT17	Keratin, type I cytoskeletal 17
1362	215	3867;3868;3869;3870	P05787	215	P05787	TKTEISEMNR	10	1	1207.59	yes	no	2	0.00014884	158.05	338770	1	1	303	R	N	KRT8	Keratin, type II cytoskeletal 8
1363	222	3871;3872	P07814	222	P07814	TKVEATKNETSAPFK	15	2	1649.86	yes	no	3	0.0034756	70.47	0	2		719	K	E	EPRS1	Bifunctional glutamate/proline--tRNA ligase
1364	227	3873	P08779	227	P08779	TKYEHELALR	10	1	1258.67	yes	yes	3	0.001759	106.4	335430		1	204	R	Q	KRT16	Keratin, type I cytoskeletal 16
1365	204	3874;3875;3876;3877	P02533	204	P02533	TKYETELNLR	10	1	1265.66	yes	no	2	0.00017602	155.11	2838300	1	1	202	R	M	KRT14	Keratin, type I cytoskeletal 14
1366	255	3878;3879	P22626	255	P22626	TLETVPLER	9	0	1056.58	yes	no	2	0.020071	91.087	1201300		1	4	K	K	HNRNPA2B1	Heterogeneous nuclear ribonucleoproteins A2/B1
1367	34	3880;3881	A0A0J9YXZ5	34	A0A0J9YXZ5	TLINAEDPPMVVVR	14	0	1552.83	yes	no	2	0.014356	80.632	115660	1	1	857	K	K	IQGAP1	Ras GTPase-activating-like protein IQGAP1
1368	275	3882;3883	P35527	275	P35527	TLLDIDNTR	9	0	1059.56	yes	yes	2	0.00027779	182.46	12322000		1	225	K	M	KRT9	Keratin, type I cytoskeletal 9
1369	209	3884;3885;3886;3887	P04264	209	P04264	TLLEGEESR	9	0	1032.51	yes	no	2	0.00037126	176.33	59970000	1	1	484	R	M	KRT1	Keratin, type II cytoskeletal 1
1370	275	3888;3889;3890;3891;3892;3893;3894;3895;3896;3897;3898;3899	P35527	275	P35527	TLNDMRQEYEQLIAK	15	1	1850.92	yes	no	2;3	0.00022077	100.4	2120800	6	3	322	K	N	KRT9	Keratin, type I cytoskeletal 9
1371	6	3900;3901;3902	A0A087WVQ6	6	A0A087WVQ6	TLQIFNIEMK	10	0	1235.66	yes	no	2	0.0046483	107.11	85286	1	1	91	K	S	CLTC	Clathrin heavy chain
1372	83	3903;3904;3905;3906	J3QS39	83	J3QS39	TLSDYNIQK	9	0	1080.55	yes	no	2	0.00041383	173.39	3368300	1	1	55	R	E	UBB	Polyubiquitin-B (Fragment)
1373	225	3907;3908;3909;3910	P08238	225	P08238	TLTLVDTGIGMTK	13	0	1348.73	yes	yes	2	3.3685e-14	220.37	663520	1	1	83	R	A	HSP90AB1	Heat shock protein HSP 90-beta
1374	209	3911;3912;3913;3914;3915;3916;3917;3918	P04264	209	P04264	TNAENEFVTIKK	12	1	1392.72	yes	no	2;3	1.146e-08	184.87	71616000	2	2	278	R	D	KRT1	Keratin, type II cytoskeletal 1
1375	226	3919;3920;3921	P08670	226	P08670	TNEKVELQELNDR	13	1	1586.79	yes	no	2;3	5.5382e-08	171.11	1916200	1	2	101	R	F	VIM	Vimentin
1376	203	3922;3923;3924	P01040	203	P01040	TNETYGKLEAVQYK	14	1	1642.82	yes	no	2	1.2512e-21	244.23	793030	1	1	31	K	T	CSTA	Cystatin-A
1377	271	3925;3926	P31944	271	P31944	TNPEIQSTLR	10	0	1157.6	yes	yes	2	0.023083	84.821	529160	1	1	227	K	K	CASP14	Caspase-14
1378	220	3927;3928	P07355	220	P07355	TNQELQEINR	10	0	1243.62	yes	no	2	3.2673e-08	206.36	1302700	1	1	136	R	V	ANXA2	Annexin A2
1379	146	3929	G3V203	146	G3V203	TNSTFNQVVLK	11	0	1249.67	yes	no	2	0.033198	73.951	224250	1		39	R	R	RPL18	60S ribosomal protein L18
1380	208	3930	P04083	208	P04083	TPAQFDADELR	11	0	1261.59	yes	no	2	0.023365	81.709	87458	1		114	K	A	ANXA1	Annexin A1
1381	220	3931;3932	P07355	220	P07355	TPAQYDASELK	11	0	1221.59	no	no	2	0.00085419	118.76	2091100	1	1	105	K	A	ANXA2	Annexin A2
1382	89	3933;3934;3935	B8ZZZ7	89	B8ZZZ7	TPEAPAHSEKPR	12	1	1318.66	yes	no	3	0.010543	72.34	44938	1	1	438	K	R	SPATS2L	DNA polymerase-transactivated protein 6, isoform CRA_b
1383	284	3936;3937	P47897-2	284	P47897-2	TPGYVVTPHTMNLLK	15	0	1669.89	yes	no	2	0.0024885	97.203	113510	1		229	K	Q	QARS1	Isoform 2 of Glutamine--tRNA ligase
1384	262	3938;3939;3940;3941	P26038	262	P26038	TQEQLALEMAELTAR	15	0	1702.86	yes	yes	2	3.6263e-05	124.04	145410	1	1	413	K	I	MSN	Moesin
1385	48	3942;3943	A0A2R8YDS8	48	A0A2R8YDS8	TQQMNNDLEK	10	0	1219.55	yes	no	2	0.0098845	94.309	5256100		1	79	K	L	CCDC88A	Girdin (Fragment)
1386	203	3944;3945;3946;3947;3948	P01040	203	P01040	TQVVAGTNYYIK	12	0	1355.71	yes	no	2	6.4185e-13	218.02	1685600	1	1	45	K	V	CSTA	Cystatin-A
1387	204;227;322	3949;3950;3951	P02533;P08779;Q04695	204	P02533	TRLEQEIATYR	11	1	1378.72	no	no	2	0.0065347	108.32	757800	1	1	406	K	R	KRT14	Keratin, type I cytoskeletal 14
1388	238	3952	P13647	238	P13647	TSFTSVSR	8	0	883.44	yes	no	2	0.038529	86.136	403250		1	30	R	S	KRT5	Keratin, type II cytoskeletal 5
1389	261	3953;3954	P25705	261	P25705	TSIAIDTIINQK	12	0	1315.73	yes	no	2	5.4436e-05	136.53	161740	1	1	219	K	R	ATP5F1A	ATP synthase subunit alpha, mitochondrial
1390	277	3955;3956;3957;3958;3959;3960;3961;3962;3963	P35908	277	P35908	TSQNSELNNMQDLVEDYKK	19	1	2255.04	yes	yes	2;3	1.2951e-14	175.16	2507900	2	3	248	R	K	KRT2	Keratin, type II cytoskeletal 2 epidermal
1391	241	3964;3965	P14868	241	P14868	TSTSQAVFR	9	0	995.504	yes	no	2	0.0085754	106.2	709330	1		189	R	L	DARS1	Aspartate--tRNA ligase, cytoplasmic
1392	238	3966;3967;3968;3969	P13647	238	P13647	TTAENEFVMLK	11	0	1281.63	yes	no	2	1.7526e-05	147.62	385120	1	1	266	R	K	KRT5	Keratin, type II cytoskeletal 5
1393	238	3970;3971;3972;3973;3974;3975;3976	P13647	238	P13647	TTAENEFVMLKK	12	1	1409.72	yes	no	2;3	5.1996e-12	204.32	1452700	2	2	266	R	D	KRT5	Keratin, type II cytoskeletal 5
1394	139	3977;3978	F8W148	139	F8W148	TTLTGLDVQDMLPR	14	0	1558.8	yes	no	2	0.0072788	88.78	138000	1	1	162	R	N	CA6	Carbonic anhydrase (Fragment)
1395	231;30;247	3979;3980;3981;3982	P11142;P0DMV8-2;P17066	231	P11142	TTPSYVAFTDTER	13	0	1486.69	no	no	2	5.9409e-05	128.35	1789100	1	1	37	R	L	HSPA8	Heat shock cognate 71 kDa protein
1396	114	3983;3984;3985;3986	E7EVA0	114	E7EVA0	TTTAAAVASTGPSSR	15	0	1376.69	yes	no	2	5.2773e-06	144.4	695920	1	1	1955	K	S	MAP4	Microtubule-associated protein
1397	114	3987;3988	E7EVA0	114	E7EVA0	TTTLSGTAPAAGVVPSR	17	0	1584.85	yes	no	2	0.01095	74.993	261100	1		2017	K	V	MAP4	Microtubule-associated protein
1398	175	3989;3990	J3KTA4	175	J3KTA4	TTYLVLDEADR	11	0	1294.64	yes	no	2	0.000209	126.12	127990		1	242	R	M	DDX5	DEAD box protein 5
1399	276	3991	P35579	276	P35579	TVGQLYKEQLAK	12	1	1376.77	yes	no	2	0.0049843	108.97	273120	1		645	R	L	MYH9	Myosin-9
1400	156	3992	H0YLP6	156	H0YLP6	TVGVEPAADGK	11	0	1042.53	yes	no	2	0.037283	70.728	105210	1		48	K	G	RPL28	60S ribosomal protein L28
1401	229	3993;3994;3995;3996	P10809	229	P10809	TVIIEQSWGSPK	12	0	1343.71	yes	no	2	1.0731e-06	161.25	255950	1	1	61	R	V	HSPD1	60 kDa heat shock protein, mitochondrial
1403	235	4006;4007	P12273	235	P12273	TVQIAAVVDVIR	12	0	1282.76	yes	yes	2	0.012749	87.863	44064		1	107	R	E	PIP	Prolactin-inducible protein
1404	138	4008	F8VZY9	138	F8VZY9	TVQSLEIDLDSMR	13	0	1505.74	yes	no	2	0.019902	76.01	70000		1	302	R	N	KRT18	Keratin, type I cytoskeletal 18
1405	305	4009;4010;4011	P62805	305	P62805	TVTAMDVVYALK	12	0	1309.7	yes	yes	2	0.00010945	124.6	306340	1	1	81	K	R	H4C1	Histone H4
1406	305	4012	P62805	305	P62805	TVTAMDVVYALKR	13	1	1465.8	yes	yes	2	0.00011711	134.49	167960		1	81	K	Q	H4C1	Histone H4
1407	284	4013	P47897-2	284	P47897-2	TVTLKEDPGKV	11	2	1185.66	yes	no	2	0.042789	89.356	302560	1		754	R	_	QARS1	Isoform 2 of Glutamine--tRNA ligase
1408	231	4014;4015;4016;4017	P11142	231	P11142	TVTNAVVTVPAYFNDSQR	18	0	1980.99	yes	no	2;3	0.00026337	110.44	375200	1	2	138	K	Q	HSPA8	Heat shock cognate 71 kDa protein
1409	81	4018;4019;4020	Q5T7C4	81	Q5T7C4	TYIPPKGETK	10	1	1132.61	yes	no	2;3	0.012405	104.22	198090	2	1	77	K	K	HMGB1	High mobility group protein B1
1410	226	4021;4022;4023;4024;4025;4026;4027	P08670	226	P08670	TYSLGSALRPSTSR	14	1	1494.78	yes	no	2;3	0.001897	115.24	4517800	2	2	37	R	S	VIM	Vimentin
1411	153	4028;4029	H0YEN5	153	H0YEN5	TYSYLTPDLWK	11	0	1385.69	yes	no	2	0.00017553	129.88	105740		1	149	K	E	RPS2	40S ribosomal protein S2 (Fragment)
1412	165	4030	H7BYZ9	165	H7BYZ9	UFWLVINQEGNMVTAR	16	0	1927.85	yes	yes	2	0.035784	39.531	1384900	1		1	_	Q	MTARC1	Mitochondrial amidoxime-reducing component 1 (Fragment)
1413	285	4031;4032;4033	P48047	285	P48047	VAASVLNPYVK	11	0	1159.66	yes	no	2	0.0067476	94.82	197740	1	1	74	K	R	ATP5PO	ATP synthase subunit O, mitochondrial
1414	276	4034;4035;4036;4037	P35579	276	P35579	VAAYDKLEK	9	1	1035.56	yes	yes	2	0.0094517	122.94	708050	1	2	1405	K	T	MYH9	Myosin-9
1415	357	4038	Q7KZF4	357	Q7KZF4	VADISGDTQK	10	0	1032.51	yes	no	2	0.033562	77.288	132540		1	504	R	A	SND1	Staphylococcal nuclease domain-containing protein 1
1416	355	4039	Q6UWP8	355	Q6UWP8	VAHEINHGIGQAGK	14	0	1429.74	yes	no	2	0.035969	67.326	118300		1	97	K	E	SBSN	Suprabasin
1417	252	4040;4041;4042	P21333-2	252	P21333-2	VANPSGNLTETYVQDR	16	0	1762.85	yes	no	2	3.7052e-07	147.49	369820	1	1	1297	R	G	FLNA	Isoform 2 of Filamin-A
1418	6	4043	A0A087WVQ6	6	A0A087WVQ6	VANVELYYR	9	0	1125.58	yes	no	2	0.058272	68.786	113030		1	1402	K	A	CLTC	Clathrin heavy chain
1419	300	4044;4045	P62266	300	P62266	VANVSLLALYK	11	0	1189.71	yes	yes	2	0.015847	87.641	54802	1		125	K	G	RPS23	40S ribosomal protein S23
1420	349	4046	Q562R1	349	Q562R1	VAPDEHPILLTEAPLNPK	18	0	1953.06	yes	yes	3	0.0009642	89.506	4379200		1	97	R	I	ACTBL2	Beta-actin-like protein 2
1421	295	4047;4048;4049;4050;4051;4052;4053	P60709	295	P60709	VAPEEHPVLLTEAPLNPK	18	0	1953.06	yes	no	2;3	7.5797e-07	142.4	10708000	2	2	96	R	A	ACTB	Actin, cytoplasmic 1
1422	323	4054	Q07065	323	Q07065	VASLEESEGNKQDLK	15	1	1645.82	yes	yes	2	2.892e-05	139.64	160050		1	273	K	A	CKAP4	Cytoskeleton-associated protein 4
1423	222	4055;4056	P07814	222	P07814	VASQGEVVR	9	0	943.509	yes	no	2	0.00097778	143.4	827600	1		908	K	K	EPRS1	Bifunctional glutamate/proline--tRNA ligase
1425	263	4093;4094;4095	P26373	263	P26373	VATWFNQPAR	10	0	1188.6	yes	no	2	0.003975	109.79	381900	1	1	22	R	K	RPL13	60S ribosomal protein L13
1426	249	4096	P19338	249	P19338	VAVATPAK	8	0	755.454	yes	no	2	0.035901	87.696	224170	1		72	K	K	NCL	Nucleolin
1427	222	4097;4098	P07814	222	P07814	VAVQGDVVR	9	0	941.529	yes	no	2	0.00053354	160.36	2198100	1		757	R	E	EPRS1	Bifunctional glutamate/proline--tRNA ligase
1428	86	4099	B5MDF5	86	B5MDF5	VCENIPIVLCGNK	13	0	1514.76	yes	no	2	7.1063e-05	124.51	214320		1	128	R	V	RAN	GTP-binding nuclear protein Ran
1429	19	4100	J3KR24	19	J3KR24	VCMDFNIIR	9	0	1166.56	yes	no	2	0.0024877	122.96	87087	1		335	R	K	IARS1	Isoleucyl-tRNA synthetase
1430	238	4101;4102;4103;4104;4105;4106;4107	P13647	238	P13647	VDALMDEINFMK	12	0	1424.67	yes	no	2	2.1228e-06	148.96	337260	2	2	293	K	M	KRT5	Keratin, type II cytoskeletal 5
1431	219	4108	P07237	219	P07237	VDATEESDLAQQYGVR	16	0	1779.83	yes	no	2	0.039247	65.652	76583		1	82	K	G	P4HB	Protein disulfide-isomerase
1432	327	4109	Q09666	327	Q09666	VDINAPDVEVQGK	13	0	1382.7	yes	yes	2	0.024099	70.889	118890	1		3385	K	V	AHNAK	Neuroblast differentiation-associated protein AHNAK
1433	277	4110;4111;4112;4113	P35908	277	P35908	VDLLNQEIEFLK	12	0	1459.79	yes	yes	2	7.1284e-16	238.07	364500	1	1	303	K	V	KRT2	Keratin, type II cytoskeletal 2 epidermal
1434	34	4114	A0A0J9YXZ5	34	A0A0J9YXZ5	VDQIQEIVTGNPTVIK	16	0	1752.96	yes	no	2	0.0057574	89.468	32069	1		1038	K	M	IQGAP1	Ras GTPase-activating-like protein IQGAP1
1435	327	4115;4116;4117	Q09666	327	Q09666	VDVDVPDVNIEGPDAK	16	0	1680.82	yes	no	2	0.0015537	101.78	277250	1	1	3186	K	L	AHNAK	Neuroblast differentiation-associated protein AHNAK
1436	281	4118	P38159	281	P38159	VEADRPGK	8	1	870.456	yes	no	2	0.011711	83.647	321900		1	2	M	L	RBMX	RNA-binding motif protein, X chromosome
1437	392	4119;4120;4121;4122;4123;4124	Q9UN86-2	392	Q9UN86-2	VEAKPEVQSQPPR	13	1	1463.77	yes	no	2;3	1.9717e-05	134.06	1779300	2	1	245	R	V	G3BP2	Isoform B of Ras GTPase-activating protein-binding protein 2
1438	276	4125;4126	P35579	276	P35579	VEAQLQELQVK	11	0	1283.71	yes	yes	2	0.00045336	120.87	323670	1	1	1250	K	F	MYH9	Myosin-9
1439	276	4127	P35579	276	P35579	VEEEEERCQHLQAEK	15	1	1912.86	yes	no	3	0.0087932	69.345	78506	1		924	R	K	MYH9	Myosin-9
1440	247	4128;4129;4130	P17066	247	P17066	VEILANDQGNR	11	0	1227.62	yes	no	2	2.9868e-06	168.98	1325000	1	1	28	R	T	HSPA6	Heat shock 70 kDa protein 6
1441	340	4131;4132	Q15233-2	340	Q15233-2	VELDNMPLR	9	0	1085.55	yes	no	2	0.00088523	144.65	390100		1	38	K	G	NONO	Isoform 2 of Non-POU domain-containing octamer-binding protein
1442	19	4133;4134	J3KR24	19	J3KR24	VENMVDQLLR	10	0	1215.63	yes	no	2	3.2673e-08	206.36	603480	1		419	R	N	IARS1	Isoleucyl-tRNA synthetase
1443	281	4135	P38159	281	P38159	VEQATKPSFESGR	13	1	1434.71	yes	no	2	0.021843	82.483	258700		1	81	K	R	RBMX	RNA-binding motif protein, X chromosome
1444	226	4136;4137;4138;4139;4140;4141;4142;4143	P08670	226	P08670	VEVERDNLAEDIMR	14	1	1687.82	yes	no	2;3	1.3968e-05	130.61	3717700	2	2	171	R	L	VIM	Vimentin
1445	66	4144;4145	A0A6I8PLB3	66	A0A6I8PLB3	VFASELNAGIIK	12	0	1260.71	yes	no	2	0.0006079	118.87	119890	1		644	R	T	LARS1	Leucyl-tRNA synthetase
1446	80	4146;4147;4148;4149	G3V576	80	G3V576	VFIGNLNTLVVK	12	0	1315.79	yes	no	2	0.0036396	99.539	204750	1	1	18	R	K	HNRNPC	Heterogeneous nuclear ribonucleoproteins C1/C2
1447	305	4150;4151;4152;4153	P62805	305	P62805	VFLENVIR	8	0	988.571	yes	yes	2	0.0028671	145.16	3280800	1	1	61	K	D	H4C1	Histone H4
1448	94	4154;4155	C9JXB8	94	C9JXB8	VFQFLNAK	8	0	965.533	yes	no	2	0.050933	78.77	97905	1		28	K	C	RPL24	60S ribosomal protein L24
1449	236	4156	P13639	236	P13639	VFSGLVSTGLK	11	0	1106.63	yes	yes	2	0.01018	92.112	228590	1		416	R	V	EEF2	Elongation factor 2
1450	320	4157;4158	Q02413	320	Q02413	VGDFVATDLDTGRPSTTVR	19	1	2006.01	yes	yes	3	0.017486	61.265	136190		1	404	K	Y	DSG1	Desmoglein-1
1451	171	4159	J3QL05	171	J3QL05	VGDVYIPR	8	0	917.497	yes	no	2	0.05549	76.064	148370		1	40	R	D	SRSF2	Serine/arginine-rich splicing factor 2 (Fragment)
1452	229	4160;4161;4162;4163;4164	P10809	229	P10809	VGEVIVTKDDAMLLK	15	1	1629.9	yes	yes	2;3	8.8631e-05	122.63	315450	1	2	345	K	G	HSPD1	60 kDa heat shock protein, mitochondrial
1453	42	4165	A0A1B0GW44	42	A0A1B0GW44	VGFAEAAR	8	0	819.424	yes	no	2	0.019699	99.442	229750		1	397	R	L	CTSD	Cathepsin D
1454	229	4166	P10809	229	P10809	VGGTSDVEVNEKKDR	15	2	1631.81	yes	yes	3	0.050669	71.879	59822	1		406	K	V	HSPD1	60 kDa heat shock protein, mitochondrial
1455	134;311	4167;4168;4169;4170	F5H5D3;P68363	311	P68363	VGINYQPPTVVPGGDLAK	18	0	1823.98	no	no	2	0.00044325	102.47	3784600	1	1	353	K	V	TUBA1B	Tubulin alpha-1B chain
1456	327	4171	Q09666	327	Q09666	VGVEVPDVNIEGPEGK	16	0	1636.83	yes	yes	2	0.0096411	82.663	112950		1	913	K	L	AHNAK	Neuroblast differentiation-associated protein AHNAK
1457	210	4172;4173;4174;4175	P04406	210	P04406	VGVNGFGR	8	0	804.424	yes	yes	2	0.0025047	151.29	4028200	1	1	6	K	I	GAPDH	Glyceraldehyde-3-phosphate dehydrogenase
1458	252	4176;4177;4178;4179;4180	P21333-2	252	P21333-2	VHGPGIQSGTTNKPNK	16	1	1633.85	yes	no	2;3	0.0010154	94.673	189050	2	1	1360	R	F	FLNA	Isoform 2 of Filamin-A
1459	120;290	4181;4182	E9PCY7;P52597	120	E9PCY7	VHIEIGPDGR	10	0	1091.57	no	no	2	0.0051385	105.17	395850		1	317	R	V	HNRNPH1	Heterogeneous nuclear ribonucleoprotein H
1461	288	4187	P50991-2	288	P50991-2	VIDPATATSVDLR	13	0	1356.72	yes	no	2	0.0093389	83.087	0	1		164	K	D	CCT4	Isoform 2 of T-complex protein 1 subunit delta
1462	222	4188	P07814	222	P07814	VIDPVAPR	8	0	865.502	yes	no	2	0.026248	93.429	1121200	1		499	K	Y	EPRS1	Bifunctional glutamate/proline--tRNA ligase
1463	6	4189;4190	A0A087WVQ6	6	A0A087WVQ6	VIQCFAETGQVQK	13	0	1506.75	yes	no	2	4.7407e-05	132.31	252460	1	1	492	K	I	CLTC	Clathrin heavy chain
1464	276	4191;4192;4193;4194;4195;4196;4197	P35579	276	P35579	VIQYLAYVASSHK	13	0	1477.79	yes	no	2;3	1.266e-07	159.58	876420	2	2	187	K	S	MYH9	Myosin-9
1465	263	4198;4199	P26373	263	P26373	VITEEEKNFK	10	1	1235.64	yes	no	2	0.00012375	160.75	876380	1	1	168	R	A	RPL13	60S ribosomal protein L13
1466	357	4200	Q7KZF4	357	Q7KZF4	VITEYLNAQESAK	13	0	1464.75	yes	yes	2	0.0018525	108.36	177760		1	874	K	S	SND1	Staphylococcal nuclease domain-containing protein 1
1467	292	4201;4202	P54136	292	P54136	VIVDFSSPNIAK	12	0	1288.7	yes	no	2	2.475e-05	142.97	586040	1		194	K	E	RARS1	Arginine--tRNA ligase, cytoplasmic
1468	252	4203	P21333-2	252	P21333-2	VKAEGPGLSR	10	1	1012.57	yes	no	2	0.036959	89.9	128960	1		875	K	T	FLNA	Isoform 2 of Filamin-A
1469	327	4204	Q09666	327	Q09666	VKGDVDVSLPK	11	1	1155.65	yes	no	2	0.0086615	103.46	430290		1	2131	K	L	AHNAK	Neuroblast differentiation-associated protein AHNAK
1470	84	4205	B4DY09	84	B4DY09	VKPAPDETSFSEALLK	16	1	1730.91	yes	no	2	0.046722	69.485	145020		1	6	R	R	ILF2	Interleukin enhancer-binding factor 2
1471	84	4206	B4DY09	84	B4DY09	VKPAPDETSFSEALLKR	17	2	1887.01	yes	no	4	0.039874	34.191	77794		1	6	R	N	ILF2	Interleukin enhancer-binding factor 2
1472	276	4207	P35579	276	P35579	VKVNKDDIQK	10	2	1185.67	yes	no	2	0.00065203	144.55	94999	1		65	K	M	MYH9	Myosin-9
1473	329	4208;4209	Q12906-5	329	Q12906-5	VLAGETLSVNDPPDVLDR	18	0	1908.98	yes	no	2	2.4662e-06	130.09	265120		1	183	K	Q	ILF3	Isoform 5 of Interleukin enhancer-binding factor 3
1474	339	4210;4211	Q15149-7	339	Q15149-7	VLALPEPSPAAPTLR	15	0	1530.88	yes	no	2	0.014333	78.505	85910	1		1018	K	S	PLEC	Isoform 7 of Plectin
1475	137	4212;4213	F8VZ45	137	F8VZ45	VLATVTKPVGGDK	13	1	1283.74	yes	no	2	4.3991e-07	152.38	223510		1	88	K	N	RPL6	60S ribosomal protein L6 (Fragment)
1476	204;227;322	4214;4215;4216;4217	P02533;P08779;Q04695	204	P02533	VLDELTLAR	9	0	1028.59	no	no	2	1.8846e-05	199.46	4931500	1	1	224	R	A	KRT14	Keratin, type I cytoskeletal 14
1477	237	4218;4219	P13645	237	P13645	VLDELTLTK	9	0	1030.59	yes	yes	2	0.00055834	157.66	6190500	1		258	R	A	KRT10	Keratin, type I cytoskeletal 10
1478	265	4220;4221;4222;4223	P29401	265	P29401	VLDPFTIKPLDR	12	1	1412.8	yes	no	2;3	0.0069898	103.43	461590		2	531	R	K	TKT	Transketolase
1479	265	4224	P29401	265	P29401	VLDPFTIKPLDRK	13	2	1540.9	yes	no	4	0.044347	30.004	79393		1	531	R	L	TKT	Transketolase
1480	257	4225	P23284	257	P23284	VLEGMEVVR	9	0	1030.55	yes	yes	2	0.0065126	111.61	140350	1		172	K	K	PPIB	Peptidyl-prolyl cis-trans isomerase B
1481	79	4226;4227;4228	B1AN99	79	B1AN99	VLEGNEQFINAAK	13	0	1431.74	yes	no	2	0.0023154	104.81	301430	1	1	92	K	I	PRSS3	Trypsin-3 (Fragment)
1482	282	4229;4230;4231	P38646	282	P38646	VLENAEGAR	9	0	957.488	yes	no	2	0.0046395	121.5	112820	1	1	77	K	T	HSPA9	Stress-70 protein, mitochondrial
1483	307	4232;4233;4234;4235	Q5VVC8	307	Q5VVC8	VLEQLTGQTPVFSK	14	0	1545.84	yes	no	2	2.5399e-12	189.33	241430	1	1	28	K	A	RPL11	60S ribosomal protein L11
1484	40	4236;4237	A0A0U1RRM4	40	A0A0U1RRM4	VLFSSNGGVVK	11	0	1105.61	yes	no	2	0.0042434	100.88	379340		1	529	K	G	PTBP1	Polypyrimidine tract-binding protein 1
1485	179	4238;4239;4240;4241	J3QLE5	179	J3QLE5	VLGLVLLR	8	0	881.606	yes	no	2	0.012503	111.04	121560	1	1	66	R	G	SNRPN	Small nuclear ribonucleoprotein-associated protein N (Fragment)
1486	243	4242	P15259	243	P15259	VLIAAHGNSLR	11	0	1149.66	yes	no	2	0.0042546	100.82	332360		1	181	R	G	PGAM2	Phosphoglycerate mutase 2
1487	296	4243;4244;4245;4246	P60842	296	P60842	VLITTDLLAR	10	0	1113.68	yes	no	2	0.0045374	107.55	446760	1	1	325	R	G	EIF4A1	Eukaryotic initiation factor 4A-I
1488	201	4247;4248	P00558-2	201	P00558-2	VLPGVDALSNI	11	0	1096.61	yes	no	2	0.0037592	103.43	85909		1	379	K	_	PGK1	Isoform 2 of Phosphoglycerate kinase 1
1489	329	4249;4250	Q12906-5	329	Q12906-5	VLQDMGLPTGAEGR	14	0	1442.72	yes	no	2	1.9245e-05	139.21	913150		1	461	K	D	ILF3	Isoform 5 of Interleukin enhancer-binding factor 3
1490	84	4251;4252	B4DY09	84	B4DY09	VLQSALAAIR	10	0	1040.63	yes	no	2	4.1945e-05	163.66	891260		1	159	K	H	ILF2	Interleukin enhancer-binding factor 2
1491	345	4253	Q3KNT9	345	Q3KNT9	VLRVMEIK	8	1	986.595	yes	no	2	0.044807	69.998	525980	1		71	R	E	TMEM95	Sperm-egg fusion protein TMEM95
1492	72	4254;4255;4256	A8MU58	72	A8MU58	VLSTVHTHSSVK	12	0	1293.7	yes	no	2;3	3.073e-09	188.27	529020	2		70	R	S	AIMP2	Aminoacyl tRNA synthase complex-interacting multifunctional protein 2
1493	105	4257;4258;4259	D6RBL5	105	D6RBL5	VLTEIIASR	9	0	1000.59	yes	no	2	0.0027382	121.5	201040	1	1	49	K	T	ANXA5	Annexin
1494	149	4260;4261	G3V461	149	G3V461	VLTPELYAELR	11	0	1302.72	yes	no	2	0.016425	87.184	51812		1	4	K	A	CKB	Creatine kinase (Fragment)
1495	130	4262;4263	F2Z388	130	F2Z388	VLTVINQTQK	10	0	1142.67	yes	no	2	2.5392e-11	234.67	578330	1		57	R	E	RPL35	60S ribosomal protein L35
1496	343	4264;4265	Q15717	343	Q15717	VLVDQTTGLSR	11	0	1187.65	yes	no	2	0.00018721	128.57	257660		1	137	R	G	ELAVL1	ELAV-like protein 1
1497	332;392	4266;4267	Q13283;Q9UN86-2	332	Q13283	VMEKPSPLLVGR	12	1	1324.75	no	no	2;3	0.019006	92.19	309500	1	1	2	M	E	G3BP1	Ras GTPase-activating protein-binding protein 1
1498	357	4268;4269;4270	Q7KZF4	357	Q7KZF4	VMQVLNADAIVVK	13	0	1398.79	yes	yes	2	3.6475e-05	135.91	314930	1	1	347	K	L	SND1	Staphylococcal nuclease domain-containing protein 1
1499	332	4271;4272	Q13283	332	Q13283	VMSQNFTNCHTK	12	0	1465.64	yes	no	2	0.0052368	127.56	363280	1	1	65	K	I	G3BP1	Ras GTPase-activating protein-binding protein 1
1500	239	4273;4274	P14618-2	239	P14618-2	VNFAMNVGK	9	0	978.496	yes	no	2	0.0083907	106.68	401650		1	490	R	A	PKM	Isoform M1 of Pyruvate kinase PKM
1501	188	4275;4276;4277;4278	M0QZN2	188	M0QZN2	VNQAIWLLCTGAR	13	0	1500.79	yes	no	2	0.0033708	96.707	141020	1	1	77	R	E	RPS5	40S ribosomal protein S5
1502	217	4279;4280	P06733	217	P06733	VNQIGSVTESLQACK	15	0	1632.81	yes	no	2	6.0148e-19	225.31	426550	1		344	K	L	ENO1	Alpha-enolase
1504	304	4282;4283;4284	P62750	304	P62750	VNTLIRPDGEK	11	1	1240.68	yes	no	2;3	4.956e-06	170.4	825370	2		124	K	K	RPL23A	60S ribosomal protein L23a
1505	327	4285;4286;4287;4288	Q09666	327	Q09666	VNVEAPDVNLEGLGGK	16	0	1609.83	yes	yes	2	0.00036484	117.48	238900	1	1	664	K	L	AHNAK	Neuroblast differentiation-associated protein AHNAK
1506	336	4289;4290;4291	Q14315-2	336	Q14315-2	VNVGEGSHPER	11	0	1179.56	yes	no	2;3	0.037283	70.728	164960	1	2	756	R	V	FLNC	Isoform 2 of Filamin-C
1507	207	4292;4293;4294;4295	P02768	207	P02768	VPQVSTPTLVEVSR	14	0	1510.84	no	no	2	2.7229e-05	135.61	4528800	1	1	439	K	N	ALB	Albumin
1508	110	4296;4297;4298;4299	E7EQB2	110	E7EQB2	VPSHAVVAR	9	0	934.535	yes	no	2	0.00057897	155.42	358700	1	1	256	R	S	LTF	Lactotransferrin (Fragment)
1509	210	4300;4301;4302;4303;4304;4305;4306;4307	P04406	210	P04406	VPTANVSVVDLTCR	14	0	1529.79	yes	no	2;3	5.1704e-12	178.67	3096500	2	2	235	R	L	GAPDH	Glyceraldehyde-3-phosphate dehydrogenase
1510	252	4308	P21333-2	252	P21333-2	VPVHDVTDASK	11	0	1166.59	yes	no	2	0.019422	84.821	91554	1		1440	K	V	FLNA	Isoform 2 of Filamin-A
1511	275	4309;4310;4311;4312	P35527	275	P35527	VQALEEANNDLENK	14	0	1585.76	yes	yes	2	1.8996e-16	207.66	1780100	1	1	171	K	I	KRT9	Keratin, type I cytoskeletal 9
1512	327	4313	Q09666	327	Q09666	VQANLGAPDINIEGLDAK	18	0	1836.96	yes	yes	2	0.0093393	71.376	55957	1		5164	K	V	AHNAK	Neuroblast differentiation-associated protein AHNAK
1513	214	4314	P05187	214	P05187	VQHASPAGTYAHTVNR	16	0	1707.84	yes	no	3	0.031621	54.281	68943		1	173	R	N	ALPP	Alkaline phosphatase, placental type
1514	364	4315	Q8IVF2-3	364	Q8IVF2-3	VQMPCLKMPK	10	1	1230.63	yes	no	2	0.043088	36.585	92883	1		4119	K	V	AHNAK2	Isoform 3 of Protein AHNAK2
1515	282	4316;4317;4318;4319	P38646	282	P38646	VQQTVQDLFGR	11	0	1289.67	yes	yes	2	1.1675e-05	154.28	281970	1	1	395	K	A	HSPA9	Stress-70 protein, mitochondrial
1516	231	4320;4321;4322;4323	P11142	231	P11142	VQVEYKGETK	10	1	1179.61	yes	no	2	0.00028457	147.28	665990	1	1	103	K	S	HSPA8	Heat shock cognate 71 kDa protein
1517	252	4324;4325;4326	P21333-2	252	P21333-2	VQVQDNEGCPVEALVK	16	0	1783.88	yes	no	2	3.6597e-06	144.15	210100	1	1	709	R	D	FLNA	Isoform 2 of Filamin-A
1518	241	4327	P14868	241	P14868	VRDLTIQK	8	1	971.576	yes	no	2	0.03108	109.48	337340	1		48	R	A	DARS1	Aspartate--tRNA ligase, cytoplasmic
1519	19	4328	J3KR24	19	J3KR24	VREELIDK	8	1	1000.56	yes	no	2	0.047457	98.044	175850	1		809	R	K	IARS1	Isoleucyl-tRNA synthetase
1520	19	4329;4330	J3KR24	19	J3KR24	VREELIDKK	9	2	1128.65	yes	no	3	0.033321	96.342	187970	1		809	R	T	IARS1	Isoleucyl-tRNA synthetase
1521	276	4331;4332;4333;4334;4335;4336;4337	P35579	276	P35579	VRTELADKVTK	11	2	1258.72	yes	yes	2;3	4.4354e-05	150.06	782420	2	2	1267	R	L	MYH9	Myosin-9
1522	317	4338;4339;4340;4341	Q00839	317	Q00839	VSELKEELKK	10	2	1201.69	yes	no	2	0.00016585	160.91	557160	1	1	13	K	R	HNRNPU	Heterogeneous nuclear ribonucleoprotein U
1523	309	4342;4343	P62937	309	P62937	VSFELFADKVPK	12	1	1378.75	yes	no	2	0.025086	89.663	134180		1	20	R	T	PPIA	Peptidyl-prolyl cis-trans isomerase A
1524	276	4344;4345	P35579	276	P35579	VSHLLGINVTDFTR	14	0	1570.85	yes	no	2	0.0013784	110.35	101070		1	374	K	G	MYH9	Myosin-9
1525	238	4346;4347;4348;4349	P13647	238	P13647	VSLAGACGVGGYGSR	15	0	1409.67	yes	no	2	1.8434e-12	174.47	916580	1	1	49	R	S	KRT5	Keratin, type II cytoskeletal 5
1526	68	4350;4351	A0A6Q8PFK8	68	A0A6Q8PFK8	VSLDVNHFAPDELTVK	16	0	1782.92	yes	no	2	0.0012197	106.19	119010		1	97	R	T	HSPB1	Heat shock protein beta-1
1527	211	4352;4353	P04843	211	P04843	VTAEVVLAHLGGGSTSR	17	0	1652.88	yes	no	2	1.3239e-05	123.76	134940		1	49	K	A	RPN1	Dolichyl-diphosphooligosaccharide--protein glycosyltransferase subunit 1
1528	326	4354	Q08554-2	326	Q08554-2	VTATDLDEPDTLHTR	15	0	1682.81	yes	no	3	0.014339	65.528	230450	1		264	K	L	DSC1	Isoform 1B of Desmocollin-1
1529	229	4355;4356;4357;4358	P10809	229	P10809	VTDALNATR	9	0	959.504	yes	yes	2	0.000642	148.56	284600	1	2	421	R	A	HSPD1	60 kDa heat shock protein, mitochondrial
1530	194	4359;4360;4361;4362	O60506-4	194	O60506-4	VTEGLTDVILYHQPDDK	17	0	1941.97	yes	no	2;3	8.9288e-14	177.67	447170		2	266	K	K	SYNCRIP	Isoform 4 of Heterogeneous nuclear ribonucleoprotein Q
1531	317	4363;4364	Q00839	317	Q00839	VTEKIPVR	8	1	940.571	yes	no	2	0.02567	113.26	600120		1	340	K	H	HNRNPU	Heterogeneous nuclear ribonucleoprotein U
1532	230	4365;4366	P11021	230	P11021	VTHAVVTVPAYFNDAQR	17	0	1886.96	yes	yes	3	0.02351	57.973	154600	1	1	165	K	Q	HSPA5	Endoplasmic reticulum chaperone BiP
1533	319	4367	Q01813	319	Q01813	VTILGHVQR	9	0	1021.6	yes	no	2	0.051086	70.816	130220	1		302	R	G	PFKP	ATP-dependent 6-phosphofructokinase, platelet type
1534	200	4368;4369;4370;4371	P00338	200	P00338	VTLTSEEEAR	10	0	1133.56	yes	no	2	1.7556e-07	197.21	2574100	1	1	306	K	L	LDHA	L-lactate dehydrogenase A chain
1535	237;204;227	4372;4373;4374;4375;4376;4377;4378;4379;4380;4381	P13645;P02533;P08779	237	P13645	VTMQNLNDR	9	0	1089.52	no	no	2	6.3817e-06	213.8	45996000	3	3	148	K	L	KRT10	Keratin, type I cytoskeletal 10
1536	40	4382;4383	A0A0U1RRM4	40	A0A0U1RRM4	VTNLLMLK	8	0	930.557	yes	no	2	0.0013253	185.58	582750		1	85	K	G	PTBP1	Polypyrimidine tract-binding protein 1
1537	93	4384	C9JI87	93	C9JI87	VTQSNFAVGYK	11	0	1212.61	yes	no	2	0.03087	75.788	243150		1	164	R	T	VDAC1	Voltage-dependent anion-selective channel protein 1 (Fragment)
1538	252	4385	P21333-2	252	P21333-2	VTVLFAGQHIAK	12	0	1282.74	yes	no	2	0.045282	67.252	142180	1		356	K	S	FLNA	Isoform 2 of Filamin-A
1540	261	4387	P25705	261	P25705	VVDALGNAIDGK	12	0	1170.62	yes	no	2	0.059392	64.313	52539	1		150	R	G	ATP5F1A	ATP synthase subunit alpha, mitochondrial
1541	154	4388;4389	H0YH81	154	H0YH81	VVDLLAPYAK	10	0	1087.63	yes	no	2	0.035036	76.228	108310	1		126	K	G	ATP5F1B	ATP synthase subunit beta (Fragment)
1542	210	4390;4391;4392	P04406	210	P04406	VVDLMAHMASK	11	0	1200.6	yes	no	2	1.4172e-05	150.06	429360	1	1	324	R	E	GAPDH	Glyceraldehyde-3-phosphate dehydrogenase
1543	210	4393;4394;4395;4396;4397	P04406	210	P04406	VVDLMAHMASKE	12	1	1329.64	yes	no	2;3	0.00011729	139.48	3936800	1	2	324	R	_	GAPDH	Glyceraldehyde-3-phosphate dehydrogenase
1544	57	4398	E9PLD3	57	E9PLD3	VVGAVIDQGLITR	13	0	1339.78	yes	no	2	0.004568	94.717	89239	1		36	R	H		Uncharacterized protein
1545	36	4399;4400	D6RAM9	36	D6RAM9	VVHIMDFQR	9	0	1143.59	yes	no	3	0.00095734	121.09	40432	1	1	61	R	G	MATR3	Matrin-3 (Fragment)
1546	294	4401;4402	U3KPZ0	294	U3KPZ0	VVLAYEPVWAIGTGK	15	0	1601.88	yes	no	2	0.011564	82.651	176920		1	79	K	T	TPI1	Triosephosphate isomerase (Fragment)
1547	298	4403;4404;4405;4406;4407	Q5T6W2	298	Q5T6W2	VVLIGGKPDR	10	1	1052.63	yes	no	2;3	0.0013195	132.88	1144500	1	2	168	R	V	HNRNPK	Heterogeneous nuclear ribonucleoprotein K (Fragment)
1548	228	4408;4409	P09874	228	P09874	VVSEDFLQDVSASTK	15	0	1623.8	yes	yes	2	0.007708	88.427	81371		1	453	R	S	PARP1	Poly [ADP-ribose] polymerase 1
1549	69	4410	A2A299	69	A2A299	VVSGMVNCNDDQGVLLGR	18	0	1931.92	yes	no	2	0.0072682	77.221	74913	1		223	R	W	TGM2	Protein-glutamine gamma-glutamyltransferase 2 (Fragment)
1550	176	4411;4412;4413;4414	J3QR09	176	J3QR09	VWLDPNETNEIANANSR	17	0	1941.92	yes	no	2	4.4412e-14	188.71	411000	1	1	19	K	Q	RPL19	Ribosomal protein L19
1551	230	4415;4416;4417;4418	P11021	230	P11021	VYEGERPLTK	10	1	1190.63	yes	yes	2	0.00013233	159.83	372970	1	1	465	K	D	HSPA5	Endoplasmic reticulum chaperone BiP
1552	167	4419	H7C0R7	167	H7C0R7	VYLKGVHPKFPEGGK	15	2	1654.92	yes	no	2	0.012343	86.738	30820		1	48	K	M	CYB5R1	Cytochrome-b5 reductase (Fragment)
1553	260	4420;4421	P25311	260	P25311	WEAEPVYVQR	10	0	1275.62	yes	no	2	0.0098845	94.309	170670	1	1	168	K	A	AZGP1	Zinc-alpha-2-glycoprotein
1554	209	4422;4423;4424;4425	P04264	209	P04264	WELLQQVDTSTR	12	0	1474.74	yes	no	2	1.4663e-16	248.67	8317200	1	1	212	K	T	KRT1	Keratin, type II cytoskeletal 1
1555	84	4426;4427	B4DY09	84	B4DY09	WFEENASQSTVK	12	0	1424.66	yes	no	2	6.1204e-09	176.99	364240		1	172	R	V	ILF2	Interleukin enhancer-binding factor 2
1556	289	4428;4429	P51991	289	P51991	WGTLTDCVVMR	11	0	1336.63	yes	no	2	0.0026742	109.16	160210		1	58	K	D	HNRNPA3	Heterogeneous nuclear ribonucleoprotein A3
1557	220	4430;4431;4432	P07355	220	P07355	WISIMTER	8	0	1034.52	yes	no	2	0.034767	88.37	561030	1	1	213	K	S	ANXA2	Annexin A2
1558	6	4433;4434	A0A087WVQ6	6	A0A087WVQ6	WLLLTGISAQQNR	13	0	1498.83	yes	no	2	0.0023975	104.17	56471	1	1	168	K	V	CLTC	Clathrin heavy chain
1559	46	4435;4436;4437;4438	A0A286YEY1	46	A0A286YEY1	WLQGSQELPR	10	0	1212.63	yes	no	2	0.00098356	121.68	353320	1	1	264	R	E	IGHA1	Immunoglobulin heavy constant alpha 1 (Fragment)
1560	375	4439;4440	Q96K75	375	Q96K75	WNGFGRSLGLR	11	1	1261.67	yes	yes	2	0.030606	89.679	266890	1		153	K	S	ZNF514	Zinc finger protein 514
1561	238;205	4441;4442;4443;4444	P13647;P02538	238	P13647	WTLLQEQGTK	10	0	1202.63	no	no	2	3.0845e-11	231.07	4426000	1	1	200	K	T	KRT5	Keratin, type II cytoskeletal 5
1562	91	4445	C9JWK7	91	C9JWK7	WVDIALECER	10	0	1289.61	yes	no	2	0.032096	78.342	50443	1		36	R	Y	AMY2B	Alpha-amylase 2B (Fragment)
1563	276	4446;4447;4448	P35579	276	P35579	YAEERDRAEAEAR	13	2	1564.72	yes	no	2	0.0054706	109.16	289890	1	1	1460	K	E	MYH9	Myosin-9
1564	19	4449;4450	J3KR24	19	J3KR24	YAHQSGFHVDR	11	0	1315.61	yes	no	2;3	0.0099816	85.672	187620	2		71	R	R	IARS1	Isoleucyl-tRNA synthetase
1565	302	4451	P62701	302	P62701	YALTGDEVKK	10	1	1122.59	yes	no	2	0.057976	86.898	144780	1		54	K	I	RPS4X	40S ribosomal protein S4, X isoform
1566	106	4452	D6RD66	106	D6RD66	YAPSGFYIASGDVSGK	16	0	1617.77	yes	no	2	0.01205	78.441	115740		1	70	K	L	WDR1	WD repeat-containing protein 1 (Fragment)
1567	238;277;209;205;215	4453;4454	P13647;P35908;P04264;P02538;P05787	209	P04264	YEDEINKR	8	1	1065.51	no	no	2	0.011883	134.81	751140	1		270	K	T	KRT1	Keratin, type II cytoskeletal 1
1568	310	4455;4456;4457;4458	Q5VTE0	310	Q5VTE0	YEEIVK	6	0	779.407	yes	no	2	0.0095438	146.21	1461500	1	1	167	R	E	EEF1A1P5	Putative elongation factor 1-alpha-like 3
1569	238	4459;4460;4461;4462	P13647	238	P13647	YEELQQTAGR	10	0	1193.57	yes	no	2	6.7403e-09	221.59	3265800	1	1	365	K	H	KRT5	Keratin, type II cytoskeletal 5
1570	215	4463;4464	P05787	215	P05787	YEELQSLAGK	10	0	1136.57	yes	no	2	0.004198	108.9	143520		1	286	K	H	KRT8	Keratin, type II cytoskeletal 8
1571	205	4465;4466;4467	P02538	205	P02538	YEELQVTAGR	10	0	1164.58	no	no	2	0.0007654	126.66	1672800	1	1	360	K	H	KRT6A	Keratin, type II cytoskeletal 6A
1572	276	4468;4469;4470;4471;4472	P35579	276	P35579	YEILTPNSIPK	11	0	1273.69	yes	no	2	0.00020375	126.71	264690	1	1	721	R	G	MYH9	Myosin-9
1573	329	4473	Q12906-5	329	Q12906-5	YELISETGGSHDKR	14	1	1590.76	yes	no	2	0.017618	91.812	196740		1	541	K	F	ILF3	Isoform 5 of Interleukin enhancer-binding factor 3
1574	237	4474;4475;4476;4477	P13645	237	P13645	YENEVALR	8	0	992.493	yes	yes	2	0.0036269	138.98	5839700	1	1	238	K	Q	KRT10	Keratin, type I cytoskeletal 10
1575	244	4478	P15924	244	P15924	YEVTSGGGGTSR	12	0	1169.53	yes	no	2	0.05636	64.945	53456	1		28	R	M	DSP	Desmoplakin
1576	262	4479;4480;4481;4482;4483;4484;4485	P26038	262	P26038	YGDFNKEVHK	10	1	1235.59	yes	yes	2;3	9.5155e-05	163.84	449140	3	2	134	K	S	MSN	Moesin
1577	325	4486	Q08211	325	Q08211	YGDGPRPPK	9	1	985.498	yes	no	2	0.030728	95.502	34366	1		1155	R	M	DHX9	ATP-dependent RNA helicase A
1578	256	4487;4488;4489;4490	P23246	256	P23246	YGEPGEVFINK	11	0	1251.61	yes	no	2	0.00018333	129	1139700	1	1	320	K	G	SFPQ	Splicing factor, proline- and glutamine-rich
1579	252	4491;4492;4493	P21333-2	252	P21333-2	YGGDEIPFSPYR	12	0	1399.64	yes	no	2	0.0031167	102.87	273430	1	1	1622	K	V	FLNA	Isoform 2 of Filamin-A
1580	241	4494	P14868	241	P14868	YGISSMIQSQEKPDR	15	1	1737.84	yes	no	2	0.038525	74.966	165400	1		29	R	V	DARS1	Aspartate--tRNA ligase, cytoplasmic
1581	289	4495;4496	P51991	289	P51991	YGKIETIEVMEDR	13	1	1581.77	yes	no	2	0.0047556	106.76	297090		1	149	K	Q	HNRNPA3	Heterogeneous nuclear ribonucleoprotein A3
1582	362	4497;4498;4499	Q86YZ3	362	Q86YZ3	YGQQGSGSGQSPSR	14	0	1394.62	yes	yes	2	4.7329e-05	126.56	235050	1	1	649	R	G	HRNR	Hornerin
1583	334	4500;4501	Q14103-3	334	Q14103-3	YHNVGLSK	8	0	916.477	yes	no	2	0.00458	131.22	792910	1	1	244	K	C	HNRNPD	Isoform 3 of Heterogeneous nuclear ribonucleoprotein D0
1584	255	4502;4503;4504;4505;4506;4507;4508	P22626	255	P22626	YHTINGHNAEVR	12	0	1409.68	yes	no	2;3	1.5091e-09	194.06	1158400	2	2	174	K	K	HNRNPA2B1	Heterogeneous nuclear ribonucleoproteins A2/B1
1585	289	4509;4510	P51991	289	P51991	YHTINGHNCEVK	12	0	1470.67	yes	no	3	0.020987	57.164	0		2	188	K	K	HNRNPA3	Heterogeneous nuclear ribonucleoprotein A3
1586	225	4511	P08238	225	P08238	YHTSQSGDEMTSLSEYVSR	19	0	2175.94	yes	yes	3	0.038933	45.357	127420		1	457	R	M	HSP90AB1	Heat shock protein HSP 90-beta
1587	140	4512;4513;4514;4515;4516;4517;4518	F8W6I7	140	F8W6I7	YHTVNGHNCEVR	12	0	1484.66	yes	no	2;3	9.7783e-10	196.02	1144300	2	2	167	K	K	HNRNPA1	Helix-destabilizing protein
1589	207	4520;4521;4522;4523	P02768	207	P02768	YICENQDSISSK	12	0	1442.63	yes	no	2	6.6012e-09	175.21	70864000	1	1	287	K	L	ALB	Albumin
1590	225;223	4524	P08238;P07900	225	P08238	YIDQEELNK	9	0	1150.55	no	no	2	1.3123e-05	204.52	1497700	1		276	K	T	HSP90AB1	Heat shock protein HSP 90-beta
1591	19	4525	J3KR24	19	J3KR24	YIIEELNVR	9	0	1147.62	yes	no	2	0.029664	84.817	422220	1		869	K	K	IARS1	Isoleucyl-tRNA synthetase
1592	19	4526	J3KR24	19	J3KR24	YIIEELNVRK	10	1	1275.72	yes	no	2	0.023531	95.523	101110	1		869	K	V	IARS1	Isoleucyl-tRNA synthetase
1593	217	4527;4528;4529;4530	P06733	217	P06733	YISPDQLADLYK	12	0	1424.72	yes	no	2	2.0601e-06	149.69	659210	1	1	270	R	S	ENO1	Alpha-enolase
1594	116	4531;4532;4533	E7EX29	116	E7EX29	YLAEVAAGDDKK	12	1	1278.65	yes	no	2	7.3769e-05	142.76	488350	1	1	128	R	V	YWHAZ	14-3-3 protein zeta/delta (Fragment)
1595	277	4534;4535;4536;4537	P35908	277	P35908	YLDGLTAER	9	0	1036.52	yes	yes	2	0.00050125	163.88	8574400	1	1	239	R	T	KRT2	Keratin, type II cytoskeletal 2 epidermal
1596	207	4538;4539	P02768	207	P02768	YLYEIAR	7	0	926.486	no	no	2	0.026199	111.65	10955000	1		162	K	R	ALB	Albumin
1597	134;311	4540;4541;4542;4543	F5H5D3;P68363	311	P68363	YMACCLLYR	9	0	1248.55	no	no	2	0.00096208	143.61	725660	1	1	312	K	G	TUBA1B	Tubulin alpha-1B chain
1599	317	4548;4549;4550;4551;4552	Q00839	317	Q00839	YNILGTNTIMDK	12	0	1381.69	yes	no	2	1.6283e-12	206.46	2371700	1	2	525	K	M	HNRNPU	Heterogeneous nuclear ribonucleoprotein U
1600	303	4553	P63267	303	P63267	YPIEHGIITNWDDMEK	16	0	1959.9	yes	no	2	0.00047737	116	77458		1	70	K	I	ACTG2	Actin, gamma-enteric smooth muscle
1601	187	4554;4555	Q8J015	187	Q8J015	YQAVTATLEEK	11	0	1251.63	yes	no	2	0.032836	74.237	314850		1	88	K	R	RPL13A	60S ribosomal protein L13a
1602	126	4556;4557	E9PLA9	126	E9PLA9	YQEVTNNLEFAK	12	0	1454.7	yes	no	2	0.0021601	108.97	248210	1		99	K	E	CAPRIN1	Caprin-1 (Fragment)
1603	320	4558;4559;4560	Q02413	320	Q02413	YQGTILSIDDNLQR	14	0	1634.83	yes	yes	2	4.0951e-08	151.07	290210	1	1	460	K	T	DSG1	Desmoglein-1
1604	14	4561	A0A0A0MR02	14	A0A0A0MR02	YQLDPTASISAK	12	0	1292.66	yes	no	2	0.015848	84.892	103220		1	236	K	V	VDAC2	Outer mitochondrial membrane protein porin 2 (Fragment)
1605	61	4562;4563	K7EMV3	61	K7EMV3	YRPGTVALR	9	1	1031.59	yes	no	2	0.026112	99.013	8501000	1	1	42	R	E	H3-3B	Histone H3
1606	260	4564;4565;4566	P25311	260	P25311	YSLTYIYTGLSK	12	0	1407.73	yes	no	2	1.7356e-06	153.49	402450	1	1	28	R	H	AZGP1	Zinc-alpha-2-glycoprotein
1607	184	4567	K7ELC7	184	K7ELC7	YSVDIPLDK	9	0	1048.54	yes	no	2	0.026097	87.149	118110	1		93	R	T	RPL27	60S ribosomal protein L27 (Fragment)
1608	235	4568;4569;4570;4571	P12273	235	P12273	YTACLCDDNPK	11	0	1355.55	yes	yes	2	9.4423e-06	158.06	1199100	1	1	86	K	T	PIP	Prolactin-inducible protein
1609	28	4572;4573	A0A2R8YDT5	28	A0A2R8YDT5	YTRPTPVQK	9	1	1088.6	yes	no	3	0.03272	61.679	63936	1	1	14	R	H	DDX3X	RNA helicase
1610	222	4574	P07814	222	P07814	YVALLKK	7	1	833.537	yes	no	2	0.047841	119.22	298040	1		507	R	E	EPRS1	Bifunctional glutamate/proline--tRNA ligase
1611	320	4575;4576;4577;4578;4579;4580;4581;4582	Q02413	320	Q02413	YVMGNNPADLLAVDSR	16	0	1733.84	yes	yes	2	3.606e-14	194.32	1060800	2	2	423	R	T	DSG1	Desmoglein-1
1612	110	4583;4584;4585	E7EQB2	110	E7EQB2	YYGYTGAFR	9	0	1096.5	yes	no	2	0.0077232	108.43	797550	1	1	531	R	C	LTF	Lactotransferrin (Fragment)
1613	137	4586;4587;4588	F8VZ45	137	F8VZ45	YYPTEDVPR	9	0	1138.53	yes	no	2	0.012335	96.342	709990	1	1	115	R	K	RPL6	60S ribosomal protein L6 (Fragment)
1614	310	4589;4590;4591;4592;4593	Q5VTE0	310	Q5VTE0	YYVTIIDAPGHR	12	0	1403.72	yes	no	2;3	1.5785e-06	155.33	1009600	1	3	85	K	D	EEF1A1P5	Putative elongation factor 1-alpha-like 3
